# Supplementary material for: Genome-Wide Identification and Analysis of the Polycomb Group Family in Medicago truncatula
Source: Int J Mol Sci. 2021 Jul 14;22(14):7537. doi: 10.3390/ijms22147537 (PMC8303337; doi:10.3390/ijms22147537)
Supplement: Supplementary file 1 [file ijms-22-07537-s001.zip]

Archive with 26 entries (26 files):
- Supplemental Figure S1 The prediction of tertiary structure of PRC1 proteins in M. truncatula.jpg
- Supplemental Figure S2 The prediction of tertiary structure of PRC2 proteins in M. truncatula.jpg
- Supplemental Figure S3 The motif logo analysis of PRC1.jpg
- Supplemental Figure S4 Statistics of cis-acting elements of PRC1 (A) and PRC2 (B).jpg
- Supplemental Figure S5 The motif logo analysis of PRC2.jpg
- Supplemental Figure S6 Prediction of protein–protein interaction among PcG members in A. thaliana.jpg
- Supplemental Figure S7–1 Multiple sequence alignment of BMI1 proteins between M. truncatula and A. thaliana.jpg
- Supplemental Figure S7–2 Multiple sequence alignment of EMF1 proteins between M. truncatula and A. thaliana.jpg
- Supplemental Figure S7–3 Multiple sequence alignment of RING1 proteins between M. truncatula and A. thaliana.jpg
- Supplemental Figure S7–4 Multiple sequence alignment of VRN1 proteins between M. truncatula and A. thaliana.jpg
- Supplemental Figure S7–5 Multiple sequence alignment of SWN, CLF and MEA proteins between M. truncatula and A. thaliana.jpg
- Supplemental Figure S7–6 Multiple sequence alignment of EMF2 and VRN2 proteins between M. truncatula and A. thaliana.jpg
- Supplemental Figure S7–7 Multiple sequence alignment of FIE proteins between M. truncatula and A. thaliana.jpg
- Supplemental Figure S7–8 Multiple sequence alignment of MSI1 proteins between M. truncatula and A. thaliana.jpg
- Supplemental Figure S8 Identification of differentially expressed genes of PcG members based on RNA-seq data in different tissues.jpg
- Supplemental Table S1–1 The tandem duplication genes and segmental duplication genes of whole genome in M. truncatula.xlsx
- Supplemental Table S1–2 The tandem duplication genes and segmental duplication genes of PcG family in M. truncatula.xlsx
- Supplemental Table S2 List of protein–protein interaction among PcG members in M. truncatula.xlsx
- Supplemental Table S3 Syntenic relationships between M. truncatula and other six plant species.xlsx
- Supplemental Table S4 Statistics of syntenic blocks among six plant species.xlsx
- Supplemental Table S5 Enrichment analysis of top two MCODE genes function..xlsx
- Supplemental Table S6  Gene information of different differentially expressed gene sets  .xlsx
- Supplemental Table S7 Statistics of cis-acting elements of PRC1 and PRC2 members in M. truncatula.xlsx
- Supplemental Table S8 M. truncatula RNA-seq data used in this study.xlsx
- Supplemental Table S9 Primer information of qRT-PCR.xlsx
- ~$Supplemental Table S1–1 The tandem duplication genes and segmental duplication genes of whole genome in M. truncatula.xlsx
