# Supplementary material for: Genome-Wide Identification and Analysis of the Polycomb Group Family in Medicago truncatula
Source: Int J Mol Sci. 2021 Jul 14;22(14):7537. doi: 10.3390/ijms22147537 (PMC8303337; doi:10.3390/ijms22147537)
Supplement: Supplementary file 1 [file ijms-22-07537-s001.zip › Supplemental Table S1–1 The tandem duplication genes and segmental duplication genes of whole genome in M. truncatula.xlsx]

## Sheet: Sheet1
Supplemental Table S1–1 The tandem duplication genes and segmental duplication genes of whole genome in M. truncatula
Tandem duplications	Segmental duplications
transcript:AES58620	transcript:KEH39706
transcript:AES58629	transcript:AES58630
transcript:AES58684	transcript:KEH39707
transcript:AES58685	transcript:AES58635
transcript:AES58686	transcript:KEH39709
transcript:AES58689	transcript:AES58634
transcript:AES58690	transcript:AES58679
transcript:KEH39717	transcript:AES58680
transcript:AES58698	transcript:AES58683
transcript:AES58720	transcript:AES58699
transcript:AES58731	transcript:AES58701
transcript:AES58733	transcript:KEH39721
transcript:AES58734	transcript:AES58717
transcript:AES58762	transcript:AES58738
transcript:AES58764	transcript:AES58745
transcript:KEH39736	transcript:KEH39727
transcript:AES58776	transcript:KEH39728
transcript:AES58799	transcript:AES58756
transcript:AES58800	transcript:AES58760
transcript:AES58801	transcript:AES58767
transcript:AES58802	transcript:AES58770
transcript:AES58803	transcript:AES58772
transcript:AES58805	transcript:AES58778
transcript:AES58807	transcript:AES58779
transcript:AES58809	transcript:AES58784
transcript:AES58810	transcript:AES58795
transcript:AES58840	transcript:AES58797
transcript:AES58842	transcript:AES58812
transcript:AES58877	transcript:AES58822
transcript:KEH39748	transcript:AES58825
transcript:AES58899	transcript:AES58846
transcript:AES58911	transcript:AES58850
transcript:KEH39752	transcript:AES58852
transcript:KEH39754	transcript:KEH39746
transcript:KEH39772	transcript:AES58875
transcript:KEH39773	transcript:KEH39749
transcript:KEH39774	transcript:AES58905
transcript:KEH39807	transcript:AES58908
transcript:KEH39808	transcript:AES58910
transcript:KEH39809	transcript:KEH39753
transcript:KEH39810	transcript:KEH39771
transcript:KEH39811	transcript:KEH39776
transcript:KEH39817	transcript:KEH39781
transcript:AES58914	transcript:KEH39787
transcript:KEH39818	transcript:KEH39790
transcript:AES58925	transcript:KEH39796
transcript:AES58927	transcript:KEH39797
transcript:AES58928	transcript:KEH39801
transcript:AES58950	transcript:KEH39802
transcript:AES58954	transcript:KEH39806
transcript:AES58955	transcript:KEH39815
transcript:AES58960	transcript:AES58923
transcript:AES58966	transcript:AES58933
transcript:AES58987	transcript:AES58934
transcript:AES58988	transcript:AES58945
transcript:AES59034	transcript:KEH39820
transcript:AES59035	transcript:AES58949
transcript:AES59036	transcript:AES58965
transcript:KEH39846	transcript:KEH39823
transcript:KEH39848	transcript:AES58972
transcript:KEH39871	transcript:AES58977
transcript:AES59132	transcript:AES59008
transcript:AES59131	transcript:AES59011
transcript:AES59121	transcript:AES59013
transcript:AES59119	transcript:KEH39830
transcript:AES59118	transcript:AES59017
transcript:AES59079	transcript:AES59018
transcript:AES59077	transcript:AES59020
transcript:AES59076	transcript:AES59027
transcript:AES59064	transcript:AES59030
transcript:KEH39880	transcript:KEH39843
transcript:AES59062	transcript:KEH39852
transcript:AES59043	transcript:KEH39859
transcript:AES59055	transcript:KEH39862
transcript:KEH39896	transcript:KEH39864
transcript:KEH39897	transcript:KEH39865
transcript:KEH39898	transcript:KEH39867
transcript:AES59208	transcript:KEH39869
transcript:AES59209	transcript:KEH39870
transcript:AES59219	transcript:KEH39872
transcript:AES59224	transcript:AES59146
transcript:AES59225	transcript:AES59138
transcript:AES59229	transcript:AES59136
transcript:AES59230	transcript:AES59134
transcript:AES59234	transcript:AES59130
transcript:AES59235	transcript:AES59123
transcript:AES59279	transcript:AES59116
transcript:AES59281	transcript:AES59115
transcript:KEH39991	transcript:AES59114
transcript:KEH39992	transcript:AES59111
transcript:KEH40018	transcript:AES59089
transcript:KEH40019	transcript:AES59082
transcript:AES59361	transcript:AES59048
transcript:AES59445	transcript:KEH39882
transcript:AES59446	transcript:AES59059
transcript:AES59447	transcript:AES59057
transcript:AES59448	transcript:AES59049
transcript:AES59454	transcript:KEH39893
transcript:AES59455	transcript:KEH39894
transcript:AES59461	transcript:KEH39908
transcript:AES59462	transcript:AES59152
transcript:AES59466	transcript:AES59154
transcript:AES59494	transcript:AES59157
transcript:AES59495	transcript:AES59163
transcript:AES59502	transcript:AES59164
transcript:AES59503	transcript:AES59165
transcript:AES59521	transcript:KEH39911
transcript:AES59522	transcript:KEH39914
transcript:AES59524	transcript:AES59173
transcript:AES59525	transcript:AES59174
transcript:AES59526	transcript:AES59187
transcript:AES59528	transcript:AES59199
transcript:AES59529	transcript:AES59202
transcript:KEH40064	transcript:AES59211
transcript:AES59530	transcript:KEH39921
transcript:AES59550	transcript:AES59217
transcript:KEH40073	transcript:AES59218
transcript:KEH40074	transcript:AES59222
transcript:KEH40075	transcript:AES59233
transcript:KEH40076	transcript:AES59236
transcript:AES59557	transcript:AES59238
transcript:KEH40079	transcript:AES59240
transcript:KEH40137	transcript:AES59245
transcript:KEH40138	transcript:AES59290
transcript:KEH40172	transcript:KEH39941
transcript:KEH40173	transcript:KEH39952
transcript:KEH40177	transcript:KEH39956
transcript:AES59583	transcript:KEH39967
transcript:KEH40193	transcript:KEH39969
transcript:AES59644	transcript:KEH39973
transcript:AES59645	transcript:KEH39976
transcript:KEH40222	transcript:KEH39977
transcript:KEH40223	transcript:KEH39979
transcript:AES59779	transcript:KEH39981
transcript:AES59788	transcript:KEH39993
transcript:AES59790	transcript:KEH39999
transcript:AES59792	transcript:KEH40000
transcript:KEH40239	transcript:KEH40001
transcript:AES59823	transcript:KEH40004
transcript:KEH40256	transcript:KEH40006
transcript:KEH40280	transcript:AES59292
transcript:KEH40281	transcript:AES59298
transcript:KEH40285	transcript:AES59303
transcript:KEH40286	transcript:AES59309
transcript:KEH40289	transcript:AES59314
transcript:KEH40325	transcript:AES59316
transcript:KEH40326	transcript:AES59330
transcript:KEH40342	transcript:AES59322
transcript:KEH40343	transcript:AES59347
transcript:KEH40344	transcript:AES59348
transcript:KEH40345	transcript:AES59354
transcript:KEH40346	transcript:AES59357
transcript:KEH40350	transcript:AES59360
transcript:KEH40351	transcript:AES59364
transcript:KEH40368	transcript:AES59365
transcript:KEH40369	transcript:AES59369
transcript:KEH40400	transcript:AES59372
transcript:KEH40401	transcript:AES59376
transcript:KEH40407	transcript:AES59377
transcript:KEH40408	transcript:AES59384
transcript:KEH40437	transcript:AES59395
transcript:KEH40442	transcript:AES59401
transcript:KEH40476	transcript:AES59407
transcript:KEH40477	transcript:AES59411
transcript:KEH40488	transcript:AES59443
transcript:KEH40489	transcript:KEH40040
transcript:KEH40524	transcript:AES59468
transcript:KEH40525	transcript:AES59469
transcript:KEH40526	transcript:AES59470
transcript:AES59827	transcript:AES59472
transcript:AES59828	transcript:AES59487
transcript:KEH40533	transcript:KEH40049
transcript:KEH40535	transcript:KEH40058
transcript:KEH40536	transcript:AES59497
transcript:KEH40539	transcript:AES59499
transcript:KEH40540	transcript:AES59547
transcript:KEH40546	transcript:KEH40077
transcript:KEH40548	transcript:AES59555
transcript:KEH40553	transcript:KEH40082
transcript:KEH40554	transcript:KEH40083
transcript:KEH40555	transcript:KEH40084
transcript:KEH40557	transcript:KEH40088
transcript:KEH40558	transcript:KEH40089
transcript:AES59879	transcript:KEH40091
transcript:AES59880	transcript:KEH40093
transcript:AES59897	transcript:KEH40094
transcript:AES59911	transcript:KEH40097
transcript:AES59912	transcript:KEH40099
transcript:KEH40574	transcript:KEH40106
transcript:KEH40575	transcript:KEH40113
transcript:KEH40598	transcript:KEH40119
transcript:KEH40599	transcript:KEH40127
transcript:KEH40604	transcript:KEH40141
transcript:KEH40605	transcript:KEH40146
transcript:KEH40606	transcript:KEH40148
transcript:KEH40607	transcript:KEH40153
transcript:KEH40646	transcript:KEH40156
transcript:KEH40647	transcript:KEH40158
transcript:KEH40648	transcript:KEH40161
transcript:KEH40649	transcript:KEH40162
transcript:KEH40667	transcript:KEH40166
transcript:KEH40668	transcript:KEH40168
transcript:KEH40684	transcript:KEH40170
transcript:KEH40685	transcript:KEH40171
transcript:KEH40714	transcript:KEH40176
transcript:KEH40715	transcript:KEH40179
transcript:KEH40716	transcript:KEH40182
transcript:KEH40744	transcript:KEH40184
transcript:KEH40745	transcript:KEH40186
transcript:KEH40747	transcript:KEH40190
transcript:KEH40748	transcript:AES59577
transcript:KEH40749	transcript:AES59585
transcript:KEH40763	transcript:AES59590
transcript:KEH40767	transcript:AES59592
transcript:KEH40769	transcript:AES59595
transcript:KEH40797	transcript:AES59596
transcript:KEH40798	transcript:AES59600
transcript:KEH40800	transcript:AES59602
transcript:KEH40801	transcript:AES59604
transcript:KEH40802	transcript:AES59610
transcript:KEH40807	transcript:AES59624
transcript:KEH40808	transcript:AES59630
transcript:KEH40809	transcript:KEH40211
transcript:KEH40810	transcript:KEH40218
transcript:KEH40811	transcript:KEH40220
transcript:KEH40818	transcript:AES59719
transcript:KEH40819	transcript:AES59733
transcript:KEH40821	transcript:AES59737
transcript:KEH40822	transcript:AES59747
transcript:KEH40835	transcript:AES59755
transcript:KEH40836	transcript:AES59761
transcript:KEH40848	transcript:AES59770
transcript:KEH40849	transcript:AES59777
transcript:KEH40854	transcript:AES59780
transcript:KEH40855	transcript:AES59796
transcript:KEH40858	transcript:AES59797
transcript:KEH40861	transcript:AES59800
transcript:KEH40898	transcript:AES59802
transcript:KEH40899	transcript:AES59806
transcript:KEH40906	transcript:AES59809
transcript:KEH40907	transcript:AES59813
transcript:KEH40908	transcript:KEH40242
transcript:KEH40909	transcript:KEH40255
transcript:KEH40915	transcript:KEH40258
transcript:KEH40916	transcript:KEH40303
transcript:KEH40920	transcript:KEH40304
transcript:KEH40921	transcript:KEH40305
transcript:AES59975	transcript:KEH40306
transcript:AES59974	transcript:KEH40307
transcript:AES59984	transcript:KEH40311
transcript:AES59985	transcript:KEH40312
transcript:AES60013	transcript:KEH40313
transcript:AES60011	transcript:KEH40314
transcript:AES60036	transcript:KEH40315
transcript:AES60034	transcript:KEH40316
transcript:AES60050	transcript:KEH40317
transcript:AES60051	transcript:KEH40318
transcript:KEH40956	transcript:KEH40328
transcript:AES60055	transcript:KEH40329
transcript:AES60082	transcript:KEH40330
transcript:AES60083	transcript:KEH40331
transcript:KEH40959	transcript:KEH40334
transcript:KEH40961	transcript:KEH40337
transcript:KEH40962	transcript:KEH40339
transcript:KEH40963	transcript:KEH40341
transcript:KEH40964	transcript:KEH40352
transcript:AES60098	transcript:KEH40353
transcript:AES60089	transcript:KEH40354
transcript:AES60088	transcript:KEH40362
transcript:KEH40969	transcript:KEH40363
transcript:KEH40970	transcript:KEH40367
transcript:KEH40971	transcript:KEH40372
transcript:KEH40976	transcript:KEH40373
transcript:KEH40977	transcript:KEH40374
transcript:KEH40979	transcript:KEH40379
transcript:KEH40980	transcript:KEH40380
transcript:KEH40985	transcript:KEH40384
transcript:KEH40986	transcript:KEH40385
transcript:KEH40987	transcript:KEH40389
transcript:KEH40991	transcript:KEH40390
transcript:KEH40992	transcript:KEH40391
transcript:KEH40995	transcript:KEH40394
transcript:KEH40996	transcript:KEH40395
transcript:KEH41002	transcript:KEH40397
transcript:KEH41003	transcript:KEH40403
transcript:KEH41018	transcript:KEH40404
transcript:KEH41019	transcript:KEH40405
transcript:KEH41020	transcript:KEH40410
transcript:KEH41056	transcript:KEH40411
transcript:KEH41057	transcript:KEH40412
transcript:KEH41111	transcript:KEH40423
transcript:KEH41112	transcript:KEH40435
transcript:KEH41113	transcript:KEH40436
transcript:AES60218	transcript:KEH40439
transcript:AES60230	transcript:KEH40454
transcript:KEH41124	transcript:KEH40468
transcript:KEH41125	transcript:KEH40470
transcript:KEH41133	transcript:KEH40473
transcript:AES60271	transcript:KEH40474
transcript:AES60290	transcript:KEH40475
transcript:AES60314	transcript:KEH40480
transcript:AES60316	transcript:KEH40482
transcript:AES60318	transcript:KEH40484
transcript:AES60332	transcript:KEH40498
transcript:AES60340	transcript:KEH40508
transcript:AES60336	transcript:KEH40509
transcript:AES60335	transcript:KEH40510
transcript:AES60333	transcript:KEH40515
transcript:KEH41138	transcript:KEH40517
transcript:AES60345	transcript:KEH40519
transcript:KEH41139	transcript:KEH40528
transcript:KEH41154	transcript:KEH40531
transcript:AES60377	transcript:AES59833
transcript:AES60405	transcript:KEH40541
transcript:KEH41158	transcript:AES59872
transcript:AES60437	transcript:AES59881
transcript:AES60438	transcript:AES59885
transcript:AES60440	transcript:AES59888
transcript:AES60441	transcript:AES59890
transcript:AES60442	transcript:AES59891
transcript:KEH41171	transcript:AES59892
transcript:KEH41172	transcript:AES59896
transcript:KEH41180	transcript:AES59898
transcript:KEH41181	transcript:AES59899
transcript:KEH41183	transcript:AES59901
transcript:KEH41184	transcript:AES59902
transcript:KEH41194	transcript:KEH40576
transcript:KEH41195	transcript:KEH40591
transcript:KEH41205	transcript:KEH40593
transcript:KEH41209	transcript:KEH40595
transcript:KEH41256	transcript:KEH40623
transcript:KEH41257	transcript:KEH40624
transcript:KEH41258	transcript:KEH40631
transcript:KEH41259	transcript:KEH40633
transcript:KEH41272	transcript:KEH40636
transcript:KEH41273	transcript:KEH40650
transcript:KEH41282	transcript:KEH40657
transcript:KEH41283	transcript:KEH40658
transcript:KEH41286	transcript:KEH40666
transcript:KEH41287	transcript:KEH40757
transcript:KEH41306	transcript:KEH40762
transcript:KEH41307	transcript:KEH40766
transcript:AES60151	transcript:KEH40768
transcript:AES60150	transcript:KEH40770
transcript:KEH41324	transcript:KEH40771
transcript:KEH41328	transcript:KEH40927
transcript:KEH41347	transcript:KEH40928
transcript:KEH41348	transcript:KEH40929
transcript:KEH41367	transcript:KEH40931
transcript:KEH41368	transcript:KEH40932
transcript:KEH41369	transcript:KEH40933
transcript:KEH41385	transcript:KEH40934
transcript:KEH41386	transcript:KEH40936
transcript:KEH41438	transcript:KEH40937
transcript:KEH41439	transcript:KEH40939
transcript:KEH41440	transcript:KEH40990
transcript:AES60612	transcript:KEH41009
transcript:AES60611	transcript:KEH41023
transcript:KEH41693	transcript:KEH41025
transcript:KEH41722	transcript:KEH41035
transcript:KEH41723	transcript:KEH41039
transcript:KEH41737	transcript:KEH41045
transcript:KEH41738	transcript:KEH41075
transcript:KEH41739	transcript:KEH41076
transcript:KEH41740	transcript:KEH41078
transcript:KEH41741	transcript:KEH41080
transcript:KEH41785	transcript:KEH41096
transcript:KEH41786	transcript:KEH41104
transcript:KEH41787	transcript:KEH41109
transcript:KEH41788	transcript:AES60208
transcript:KEH41793	transcript:AES60251
transcript:KEH41794	transcript:KEH41127
transcript:KEH41824	transcript:KEH41129
transcript:KEH41825	transcript:AES60262
transcript:KEH41831	transcript:AES60276
transcript:KEH41832	transcript:AES60277
transcript:KEH41836	transcript:AES60287
transcript:KEH41837	transcript:AES60288
transcript:KEH41839	transcript:AES60291
transcript:KEH41840	transcript:AES60299
transcript:KEH41864	transcript:AES60305
transcript:KEH41865	transcript:AES60309
transcript:AES60558	transcript:KEH41142
transcript:AES60559	transcript:KEH41144
transcript:AES60580	transcript:KEH41146
transcript:KEH41882	transcript:KEH41150
transcript:KEH41883	transcript:AES60358
transcript:AES62705	transcript:AES60360
transcript:AES62704	transcript:AES60361
transcript:KEH41902	transcript:AES60365
transcript:KEH41903	transcript:AES60367
transcript:KEH41924	transcript:AES60376
transcript:KEH41925	transcript:KEH41157
transcript:KEH41942	transcript:AES60406
transcript:KEH41943	transcript:AES60407
transcript:KEH41973	transcript:AES60415
transcript:KEH41974	transcript:KEH41561
transcript:KEH41975	transcript:KEH41582
transcript:KEH41982	transcript:KEH41585
transcript:KEH41983	transcript:KEH41588
transcript:KEH42020	transcript:AES60624
transcript:KEH42022	transcript:KEH41602
transcript:KEH42038	transcript:KEH41648
transcript:KEH42057	transcript:KEH41654
transcript:KEH42058	transcript:KEH41669
transcript:KEH42059	transcript:KEH41686
transcript:KEH42081	transcript:KEH41691
transcript:KEH42082	transcript:KEH41692
transcript:KEH42086	transcript:KEH41696
transcript:KEH42087	transcript:KEH41702
transcript:KEH42093	transcript:KEH41703
transcript:KEH42094	transcript:KEH41705
transcript:KEH42110	transcript:KEH41716
transcript:KEH42113	transcript:KEH41719
transcript:AES60635	transcript:KEH41720
transcript:KEH42121	transcript:KEH41728
transcript:KEH42122	transcript:KEH41734
transcript:KEH42132	transcript:KEH41735
transcript:KEH42133	transcript:KEH41736
transcript:KEH42134	transcript:KEH41749
transcript:KEH42135	transcript:KEH41795
transcript:KEH42142	transcript:KEH41805
transcript:KEH42143	transcript:KEH41815
transcript:KEH42183	transcript:KEH41827
transcript:KEH42184	transcript:KEH41846
transcript:KEH42185	transcript:KEH41854
transcript:KEH42196	transcript:AES60550
transcript:KEH42197	transcript:AES60577
transcript:KEH42198	transcript:AES60575
transcript:KEH42199	transcript:AES60579
transcript:KEH42200	transcript:KEH41880
transcript:KEH42207	transcript:AES62702
transcript:KEH42208	transcript:KEH41904
transcript:AES60713	transcript:KEH41907
transcript:AES60714	transcript:KEH41916
transcript:KEH42306	transcript:KEH41930
transcript:KEH42311	transcript:KEH41936
transcript:KEH42331	transcript:KEH41959
transcript:KEH42343	transcript:KEH41968
transcript:KEH42344	transcript:KEH41972
transcript:AES60771	transcript:KEH41976
transcript:AES60772	transcript:KEH42002
transcript:KEH42355	transcript:KEH42003
transcript:KEH42373	transcript:KEH42005
transcript:KEH42374	transcript:KEH42007
transcript:KEH42390	transcript:KEH42014
transcript:KEH42391	transcript:KEH42017
transcript:KEH42394	transcript:KEH42025
transcript:KEH42395	transcript:KEH42026
transcript:KEH42440	transcript:KEH42028
transcript:KEH42468	transcript:KEH42037
transcript:KEH42469	transcript:KEH42040
transcript:KEH42490	transcript:KEH42046
transcript:KEH42491	transcript:KEH42047
transcript:KEH42492	transcript:KEH42048
transcript:KEH42493	transcript:KEH42052
transcript:KEH42522	transcript:KEH42056
transcript:KEH42523	transcript:KEH42061
transcript:KEH42530	transcript:KEH42065
transcript:KEH42532	transcript:KEH42077
transcript:KEH42542	transcript:KEH42085
transcript:KEH42543	transcript:KEH42090
transcript:KEH42544	transcript:KEH42096
transcript:KEH42547	transcript:KEH42097
transcript:KEH42549	transcript:KEH42104
transcript:KEH42551	transcript:KEH42109
transcript:KEH42552	transcript:AES60638
transcript:KEH42554	transcript:AES60642
transcript:KEH42556	transcript:AES60646
transcript:KEH42583	transcript:AES60648
transcript:KEH42584	transcript:AES60650
transcript:KEH42586	transcript:AES60651
transcript:KEH42587	transcript:AES60654
transcript:KEH42592	transcript:AES60658
transcript:KEH42593	transcript:AES60667
transcript:KEH42608	transcript:AES60668
transcript:KEH42635	transcript:AES60673
transcript:KEH42636	transcript:AES60690
transcript:AES60875	transcript:AES60688
transcript:AES60876	transcript:AES60686
transcript:AES60881	transcript:KEH42120
transcript:AES60882	transcript:KEH42125
transcript:AES60923	transcript:KEH42137
transcript:AES60925	transcript:KEH42151
transcript:AES60937	transcript:KEH42153
transcript:AES60940	transcript:KEH42156
transcript:AES60965	transcript:KEH42160
transcript:AES60971	transcript:KEH42162
transcript:KEH42667	transcript:KEH42163
transcript:KEH42668	transcript:KEH42165
transcript:KEH42692	transcript:KEH42167
transcript:KEH42694	transcript:KEH42168
transcript:KEH42697	transcript:KEH42170
transcript:KEH42706	transcript:KEH42182
transcript:KEH42727	transcript:KEH42187
transcript:KEH42728	transcript:KEH42191
transcript:KEH42729	transcript:KEH42194
transcript:KEH42731	transcript:KEH42201
transcript:AES61010	transcript:KEH42205
transcript:AES61011	transcript:KEH42206
transcript:AES61014	transcript:AES60703
transcript:KEH42746	transcript:AES60705
transcript:AES61031	transcript:AES60708
transcript:AES61032	transcript:KEH42211
transcript:AES61037	transcript:AES60710
transcript:AES61038	transcript:AES60712
transcript:AES61071	transcript:AES60722
transcript:AES61073	transcript:AES60733
transcript:AES61085	transcript:AES60735
transcript:AES62050	transcript:KEH42225
transcript:AES62049	transcript:KEH42230
transcript:KEH42774	transcript:KEH42233
transcript:KEH42811	transcript:KEH42237
transcript:KEH42812	transcript:KEH42239
transcript:KEH42821	transcript:KEH42249
transcript:KEH42822	transcript:KEH42250
transcript:KEH42834	transcript:KEH42255
transcript:KEH42835	transcript:AES60752
transcript:KEH42836	transcript:AES60746
transcript:KEH42837	transcript:KEH42269
transcript:KEH42839	transcript:KEH42270
transcript:KEH42840	transcript:KEH42274
transcript:KEH42865	transcript:KEH42279
transcript:KEH42866	transcript:KEH42281
transcript:KEH42890	transcript:KEH42282
transcript:KEH42891	transcript:KEH42290
transcript:KEH42897	transcript:KEH42291
transcript:KEH42898	transcript:KEH42292
transcript:KEH42899	transcript:KEH42299
transcript:KEH42918	transcript:KEH42303
transcript:KEH42920	transcript:KEH42304
transcript:AES61118	transcript:KEH42305
transcript:AES61119	transcript:KEH42314
transcript:AES61123	transcript:KEH42320
transcript:AES61124	transcript:KEH42323
transcript:AES61128	transcript:KEH42324
transcript:AES61129	transcript:KEH42325
transcript:AES61130	transcript:KEH42330
transcript:AES61131	transcript:KEH42332
transcript:AES61139	transcript:KEH42337
transcript:AES61140	transcript:KEH42339
transcript:AES61141	transcript:KEH42342
transcript:AES61142	transcript:KEH42351
transcript:AES61143	transcript:KEH42353
transcript:AES61144	transcript:AES60773
transcript:AES61146	transcript:AES60762
transcript:AES61163	transcript:KEH42363
transcript:AES59716	transcript:KEH42385
transcript:AES61193	transcript:KEH42388
transcript:AES61194	transcript:KEH42397
transcript:KEH43011	transcript:KEH42402
transcript:KEH43012	transcript:KEH42403
transcript:KEH43013	transcript:KEH42414
transcript:AES61277	transcript:KEH42416
transcript:AES61278	transcript:KEH42420
transcript:AES61282	transcript:KEH42426
transcript:AES61283	transcript:KEH42432
transcript:AES61285	transcript:KEH42434
transcript:AES61286	transcript:KEH42438
transcript:KEH43041	transcript:KEH42442
transcript:AES61290	transcript:KEH42444
transcript:KEH43065	transcript:KEH42446
transcript:AES61295	transcript:KEH42454
transcript:AES61315	transcript:KEH42455
transcript:AES61316	transcript:KEH42457
transcript:AES61348	transcript:KEH42459
transcript:KEH43089	transcript:KEH42461
transcript:AES61399	transcript:KEH42476
transcript:AES61417	transcript:KEH42478
transcript:AES61418	transcript:KEH42485
transcript:AES61419	transcript:KEH42486
transcript:KEH43100	transcript:KEH42488
transcript:KEH43101	transcript:KEH42495
transcript:AES61468	transcript:KEH42496
transcript:AES61469	transcript:KEH42501
transcript:AES61482	transcript:KEH42509
transcript:AES61500	transcript:KEH42511
transcript:AES61501	transcript:KEH42512
transcript:AES61540	transcript:KEH42516
transcript:AES61541	transcript:KEH42527
transcript:KEH43147	transcript:KEH42529
transcript:KEH43148	transcript:KEH42531
transcript:KEH43184	transcript:KEH42535
transcript:KEH43185	transcript:KEH42539
transcript:KEH43187	transcript:KEH42541
transcript:AES61564	transcript:KEH42546
transcript:AES61570	transcript:KEH42557
transcript:AES61639	transcript:KEH42560
transcript:AES61640	transcript:KEH42562
transcript:AES61686	transcript:KEH42563
transcript:AES61687	transcript:KEH42565
transcript:AES61688	transcript:KEH42567
transcript:AES61714	transcript:KEH42588
transcript:AES61716	transcript:KEH42598
transcript:KEH43215	transcript:KEH42607
transcript:AES61737	transcript:KEH42613
transcript:AES61728	transcript:KEH42614
transcript:AES61730	transcript:KEH42615
transcript:AES61735	transcript:KEH42620
transcript:AES61751	transcript:AES60793
transcript:KEH43217	transcript:AES60796
transcript:AES61763	transcript:KEH42623
transcript:KEH43226	transcript:AES60804
transcript:KEH43229	transcript:AES60814
transcript:KEH43230	transcript:AES60820
transcript:KEH43231	transcript:AES60829
transcript:KEH43252	transcript:AES60836
transcript:KEH43253	transcript:AES60839
transcript:KEH43254	transcript:AES60842
transcript:KEH43255	transcript:AES60845
transcript:KEH43256	transcript:AES60846
transcript:KEH43258	transcript:AES60857
transcript:AES61875	transcript:AES60858
transcript:AES61876	transcript:AES60861
transcript:KEH43292	transcript:AES60862
transcript:KEH43293	transcript:AES60863
transcript:AES61887	transcript:AES60867
transcript:AES61888	transcript:AES60870
transcript:AES61889	transcript:KEH42637
transcript:AES61890	transcript:AES60879
transcript:AES61893	transcript:AES60884
transcript:AES61894	transcript:AES60886
transcript:AES61906	transcript:AES60892
transcript:AES61907	transcript:AES60903
transcript:AES61923	transcript:AES60911
transcript:AES61924	transcript:AES60932
transcript:AES61925	transcript:AES60933
transcript:KEH43304	transcript:AES60944
transcript:KEH43305	transcript:AES60997
transcript:KEH43306	transcript:KEH42656
transcript:KEH43307	transcript:KEH42657
transcript:KEH43316	transcript:KEH42659
transcript:KEH43321	transcript:KEH42677
transcript:KEH43362	transcript:KEH42681
transcript:KEH43363	transcript:KEH42686
transcript:KEH43370	transcript:KEH42690
transcript:KEH43371	transcript:KEH42691
transcript:KEH43383	transcript:KEH42693
transcript:KEH43384	transcript:KEH42695
transcript:AES61988	transcript:KEH42696
transcript:AES61990	transcript:KEH42699
transcript:KEH43397	transcript:KEH42700
transcript:AES61992	transcript:KEH42703
transcript:AES62014	transcript:KEH42707
transcript:AES62015	transcript:KEH42711
transcript:AES62016	transcript:KEH42723
transcript:AES62022	transcript:KEH42725
transcript:AES62023	transcript:KEH42730
transcript:AES62036	transcript:KEH42732
transcript:AES62038	transcript:KEH42734
transcript:AES62039	transcript:AES61004
transcript:AES62040	transcript:AES61009
transcript:AES62078	transcript:AES61055
transcript:AES62079	transcript:AES61057
transcript:KEH43534	transcript:AES61061
transcript:KEH43535	transcript:AES61066
transcript:KEH43536	transcript:AES61077
transcript:AES62231	transcript:AES61079
transcript:AES62232	transcript:AES61083
transcript:AES62234	transcript:AES61084
transcript:AES62236	transcript:KEH42755
transcript:AES62239	transcript:AES61088
transcript:AES62250	transcript:AES61099
transcript:AES62246	transcript:AES61100
transcript:KEH43541	transcript:AES61102
transcript:KEH43544	transcript:AES61108
transcript:KEH43545	transcript:KEH42764
transcript:KEH43546	transcript:KEH42765
transcript:KEH43547	transcript:KEH42766
transcript:KEH43610	transcript:KEH42768
transcript:KEH43611	transcript:KEH42769
transcript:KEH43612	transcript:KEH42771
transcript:KEH43613	transcript:KEH42773
transcript:AES62282	transcript:AES62067
transcript:AES62285	transcript:KEH42795
transcript:AES62295	transcript:KEH42796
transcript:AES62273	transcript:KEH42797
transcript:KEH43642	transcript:KEH42803
transcript:AES62321	transcript:KEH42817
transcript:AES62322	transcript:KEH42971
transcript:AES62323	transcript:AES61151
transcript:AES62379	transcript:AES61159
transcript:AES62380	transcript:AES61160
transcript:AES62403	transcript:AES61171
transcript:AES62405	transcript:AES61179
transcript:AES62406	transcript:AES61204
transcript:AES62408	transcript:AES61217
transcript:AES62422	transcript:AES61224
transcript:AES62442	transcript:AES61226
transcript:AES62443	transcript:AES61227
transcript:KEH43672	transcript:AES61228
transcript:AES62451	transcript:AES61231
transcript:AES62452	transcript:AES61240
transcript:AES62453	transcript:AES61250
transcript:KEH43680	transcript:AES61247
transcript:KEH43681	transcript:AES61244
transcript:KEH43684	transcript:KEH43003
transcript:KEH43685	transcript:KEH43006
transcript:AES62528	transcript:KEH43007
transcript:AES62529	transcript:KEH43010
transcript:KEH43709	transcript:KEH43020
transcript:KEH43710	transcript:KEH43021
transcript:KEH43725	transcript:KEH43023
transcript:KEH43726	transcript:KEH43026
transcript:KEH43727	transcript:AES61254
transcript:AES62586	transcript:AES61262
transcript:AES62596	transcript:AES61269
transcript:AES62597	transcript:AES61275
transcript:AES62622	transcript:AES61281
transcript:AES62626	transcript:AES61291
transcript:AES62627	transcript:KEH43052
transcript:AES62639	transcript:KEH43056
transcript:AES62640	transcript:KEH43058
transcript:KEH43780	transcript:KEH43064
transcript:KEH43782	transcript:AES61301
transcript:KEH43785	transcript:AES61303
transcript:KEH43786	transcript:AES61307
transcript:KEH43787	transcript:AES61308
transcript:KEH43815	transcript:AES61310
transcript:KEH43816	transcript:AES61319
transcript:KEH43819	transcript:AES61324
transcript:KEH43827	transcript:AES61335
transcript:KEH43828	transcript:AES61345
transcript:KEH43853	transcript:AES61347
transcript:KEH43873	transcript:AES61358
transcript:KEH43874	transcript:AES61359
transcript:KEH43891	transcript:AES61362
transcript:KEH43892	transcript:AES61364
transcript:AES62670	transcript:AES61371
transcript:AES62671	transcript:AES61373
transcript:AES62689	transcript:AES61383
transcript:KEH43899	transcript:AES61388
transcript:KEH43900	transcript:AES61393
transcript:AES62690	transcript:AES61395
transcript:AES62691	transcript:AES61402
transcript:AES62692	transcript:AES61404
transcript:AES62723	transcript:AES61409
transcript:KEH43916	transcript:AES61411
transcript:KEH43917	transcript:AES61414
transcript:KEH43918	transcript:AES61416
transcript:KEH43935	transcript:AES61420
transcript:KEH43938	transcript:AES61426
transcript:KEH43943	transcript:AES61436
transcript:KEH43946	transcript:AES61437
transcript:KEH43947	transcript:AES61442
transcript:KEH43950	transcript:AES61444
transcript:KEH43951	transcript:AES61445
transcript:KEH43952	transcript:AES61446
transcript:KEH43953	transcript:AES61448
transcript:KEH43955	transcript:AES61470
transcript:KEH43956	transcript:KEH43115
transcript:KEH43957	transcript:AES61477
transcript:KEH43962	transcript:AES61481
transcript:KEH43963	transcript:AES61493
transcript:KEH43964	transcript:KEH43128
transcript:KEH43965	transcript:KEH43130
transcript:KEH43966	transcript:KEH43132
transcript:KEH43967	transcript:KEH43133
transcript:KEH43968	transcript:AES61505
transcript:KEH43969	transcript:AES61512
transcript:KEH43978	transcript:AES61515
transcript:KEH43979	transcript:AES61517
transcript:KEH43980	transcript:AES61523
transcript:KEH43987	transcript:AES61532
transcript:KEH43988	transcript:AES61538
transcript:KEH43993	transcript:KEH43151
transcript:KEH43994	transcript:KEH43155
transcript:KEH43995	transcript:KEH43161
transcript:KEH43996	transcript:KEH43170
transcript:AES62770	transcript:KEH43172
transcript:AES62758	transcript:KEH43183
transcript:AES62756	transcript:AES61557
transcript:KEH44019	transcript:AES61560
transcript:AES62732	transcript:AES61561
transcript:AES62733	transcript:AES61567
transcript:AES62745	transcript:AES61568
transcript:KEH44026	transcript:AES61573
transcript:KEH44060	transcript:AES61576
transcript:KEH44061	transcript:AES61582
transcript:KEH44066	transcript:AES61586
transcript:KEH44067	transcript:AES61591
transcript:KEH44074	transcript:AES61595
transcript:KEH44075	transcript:AES61603
transcript:KEH44083	transcript:AES61608
transcript:KEH44084	transcript:AES61612
transcript:KEH44086	transcript:AES61616
transcript:KEH44087	transcript:AES61618
transcript:KEH44093	transcript:AES61632
transcript:KEH44094	transcript:AES61638
transcript:KEH44095	transcript:AES61643
transcript:KEH44096	transcript:AES61644
transcript:AES62830	transcript:AES61646
transcript:AES62831	transcript:AES61647
transcript:KEH44140	transcript:AES61651
transcript:AES62833	transcript:AES61652
transcript:AES62852	transcript:AES61653
transcript:KEH44144	transcript:AES61658
transcript:KEH44169	transcript:AES61664
transcript:KEH44170	transcript:AES61670
transcript:KEH44196	transcript:AES61671
transcript:KEH44197	transcript:AES61673
transcript:KEH44198	transcript:AES61679
transcript:AES62863	transcript:AES61684
transcript:AES62866	transcript:AES61696
transcript:AES62868	transcript:AES61706
transcript:AES62872	transcript:AES61707
transcript:AES62877	transcript:KEH43212
transcript:AES62913	transcript:AES61717
transcript:KEH44209	transcript:AES61721
transcript:KEH44210	transcript:AES61724
transcript:KEH44226	transcript:AES61743
transcript:KEH44253	transcript:AES61745
transcript:KEH44254	transcript:AES61733
transcript:KEH44269	transcript:AES61752
transcript:KEH44270	transcript:AES61750
transcript:KEH44271	transcript:AES61771
transcript:KEH44272	transcript:AES61777
transcript:KEH44281	transcript:AES61785
transcript:KEH44282	transcript:AES61795
transcript:KEH44295	transcript:AES61800
transcript:KEH44297	transcript:AES61801
transcript:KEH44315	transcript:AES61808
transcript:KEH44316	transcript:KEH43232
transcript:KEH44346	transcript:KEH43247
transcript:KEH44347	transcript:KEH43248
transcript:KEH44353	transcript:KEH43251
transcript:KEH44354	transcript:KEH43262
transcript:KEH44355	transcript:KEH43265
transcript:KEH44372	transcript:AES61856
transcript:KEH44373	transcript:KEH43269
transcript:KEH44377	transcript:AES61841
transcript:KEH44378	transcript:AES61839
transcript:AES62949	transcript:AES61838
transcript:AES62953	transcript:AES61825
transcript:AES62954	transcript:KEH43274
transcript:AES62955	transcript:KEH43275
transcript:KEH44423	transcript:KEH43280
transcript:KEH44425	transcript:AES61862
transcript:KEH44430	transcript:AES61868
transcript:AES63000	transcript:AES61871
transcript:KEH44436	transcript:KEH43288
transcript:KEH44437	transcript:AES61873
transcript:KEH44441	transcript:AES61874
transcript:KEH44442	transcript:AES61879
transcript:KEH44455	transcript:KEH43391
transcript:KEH44456	transcript:AES61996
transcript:KEH44489	transcript:KEH43412
transcript:KEH44490	transcript:KEH43419
transcript:KEH44491	transcript:KEH43435
transcript:KEH44492	transcript:KEH43440
transcript:AES63013	transcript:AES62009
transcript:AES63014	transcript:KEH43501
transcript:KEH44525	transcript:AES62115
transcript:AES63017	transcript:AES62116
transcript:AES63019	transcript:AES62118
transcript:KEH44539	transcript:AES62123
transcript:AES63053	transcript:AES62125
transcript:AES63093	transcript:AES62128
transcript:AES63094	transcript:AES62132
transcript:KEH36416	transcript:AES62134
transcript:AES63190	transcript:AES62138
transcript:AES63274	transcript:AES62141
transcript:AES63275	transcript:AES62145
transcript:AES63310	transcript:AES62158
transcript:AES63311	transcript:AES62271
transcript:AES63314	transcript:AES62307
transcript:AES63318	transcript:AES62308
transcript:AES63319	transcript:AES62313
transcript:AES63354	transcript:AES62326
transcript:KEH36432	transcript:KEH43649
transcript:AES63366	transcript:AES62351
transcript:AES63368	transcript:AES62357
transcript:AES63393	transcript:AES62363
transcript:AES63394	transcript:AES62367
transcript:AES63395	transcript:AES62376
transcript:AES63401	transcript:AES62378
transcript:AES63402	transcript:AES62393
transcript:AES63406	transcript:AES62395
transcript:AES63407	transcript:AES62396
transcript:AES63408	transcript:AES62402
transcript:AES63409	transcript:AES62415
transcript:AES63410	transcript:AES62421
transcript:AES63421	transcript:AES62424
transcript:AES63423	transcript:AES62429
transcript:AES63425	transcript:AES62434
transcript:AES63438	transcript:AES62438
transcript:AES63440	transcript:AES62448
transcript:AES63463	transcript:AES62455
transcript:AES63465	transcript:AES62458
transcript:AES63473	transcript:AES62459
transcript:AES63475	transcript:AES62460
transcript:AES63516	transcript:AES62466
transcript:AES63517	transcript:AES62539
transcript:AES63530	transcript:KEH43713
transcript:AES63539	transcript:KEH43717
transcript:AES63541	transcript:KEH43737
transcript:AES63543	transcript:AES62546
transcript:AES63579	transcript:AES62551
transcript:AES63580	transcript:AES62554
transcript:AES63581	transcript:AES62555
transcript:AES63583	transcript:AES62560
transcript:AES63584	transcript:AES62564
transcript:AES63587	transcript:AES62566
transcript:AES63607	transcript:AES62568
transcript:AES63608	transcript:AES62573
transcript:AES63609	transcript:AES62579
transcript:AES63610	transcript:AES62585
transcript:AES63613	transcript:KEH43747
transcript:AES63614	transcript:AES62590
transcript:AES63616	transcript:AES62604
transcript:AES63618	transcript:AES62614
transcript:AES63619	transcript:AES62621
transcript:AES63621	transcript:AES62638
transcript:AES63622	transcript:AES62641
transcript:AES63635	transcript:KEH43777
transcript:AES63636	transcript:KEH43778
transcript:AES63641	transcript:KEH43791
transcript:AES63642	transcript:KEH43809
transcript:AES63666	transcript:KEH43817
transcript:AES63668	transcript:KEH43818
transcript:AES63671	transcript:KEH43820
transcript:AES63672	transcript:KEH43824
transcript:KEH36495	transcript:KEH43826
transcript:KEH36496	transcript:KEH43838
transcript:AES63705	transcript:KEH43841
transcript:AES63707	transcript:KEH43843
transcript:AES63752	transcript:KEH43844
transcript:AES63766	transcript:KEH43849
transcript:AES63768	transcript:KEH43851
transcript:AES63783	transcript:KEH43852
transcript:AES63785	transcript:KEH43856
transcript:AES63790	transcript:KEH43862
transcript:AES63793	transcript:KEH43864
transcript:AES63794	transcript:KEH43867
transcript:AES63853	transcript:KEH43869
transcript:AES63854	transcript:KEH43870
transcript:AES63894	transcript:KEH43875
transcript:AES63899	transcript:KEH43887
transcript:AES63910	transcript:AES62650
transcript:AES63911	transcript:AES62651
transcript:AES63918	transcript:KEH43895
transcript:AES63919	transcript:AES62659
transcript:AES63920	transcript:AES62662
transcript:AES63942	transcript:AES62669
transcript:AES63955	transcript:AES62673
transcript:AES63956	transcript:AES62683
transcript:AES63957	transcript:AES62697
transcript:AES63959	transcript:AES62700
transcript:AES63978	transcript:KEH43902
transcript:AES63979	transcript:KEH43907
transcript:AES63987	transcript:KEH43910
transcript:AES63988	transcript:KEH43931
transcript:AES63991	transcript:KEH43936
transcript:AES63993	transcript:KEH43954
transcript:AES64005	transcript:KEH43975
transcript:AES64006	transcript:KEH43982
transcript:AES64014	transcript:KEH44000
transcript:AES64016	transcript:KEH44001
transcript:AES64023	transcript:KEH44008
transcript:KEH36581	transcript:KEH44009
transcript:KEH36611	transcript:KEH44012
transcript:KEH36612	transcript:KEH44015
transcript:KEH36626	transcript:KEH44020
transcript:KEH36627	transcript:AES62774
transcript:AES64068	transcript:AES62731
transcript:AES64038	transcript:AES62753
transcript:AES64039	transcript:KEH44028
transcript:AES64040	transcript:KEH44030
transcript:AES64026	transcript:KEH44033
transcript:AES64027	transcript:KEH44038
transcript:KEH36651	transcript:KEH44041
transcript:KEH36652	transcript:KEH44171
transcript:KEH36653	transcript:KEH44179
transcript:AES64029	transcript:KEH44183
transcript:AES64030	transcript:KEH44195
transcript:AES64031	transcript:AES62857
transcript:KEH36666	transcript:AES62858
transcript:KEH36667	transcript:AES62859
transcript:KEH36669	transcript:AES62861
transcript:KEH36670	transcript:AES62862
transcript:KEH36671	transcript:AES62864
transcript:KEH36672	transcript:AES62873
transcript:KEH36678	transcript:AES62876
transcript:KEH36679	transcript:AES62878
transcript:AES64094	transcript:KEH44200
transcript:AES64104	transcript:AES62884
transcript:AES64109	transcript:AES62885
transcript:AES64110	transcript:AES62888
transcript:AES64112	transcript:AES62896
transcript:KEH36693	transcript:AES62900
transcript:KEH36694	transcript:AES62902
transcript:AES64133	transcript:AES62911
transcript:AES64134	transcript:KEH44212
transcript:AES64215	transcript:KEH44216
transcript:AES64216	transcript:KEH44224
transcript:AES64238	transcript:KEH44225
transcript:AES64239	transcript:KEH44232
transcript:AES64241	transcript:KEH44248
transcript:AES64246	transcript:KEH44250
transcript:AES64271	transcript:KEH44258
transcript:AES64273	transcript:KEH44471
transcript:AES64299	transcript:KEH44472
transcript:KEH36730	transcript:KEH44475
transcript:AES64315	transcript:KEH44476
transcript:KEH36736	transcript:KEH44478
transcript:AES64338	transcript:KEH44481
transcript:KEH36738	transcript:KEH44484
transcript:KEH36739	transcript:KEH44485
transcript:AES64361	transcript:KEH44495
transcript:AES64362	transcript:KEH44497
transcript:AES64365	transcript:KEH44500
transcript:AES64366	transcript:KEH44508
transcript:AES64372	transcript:KEH44511
transcript:AES64373	transcript:KEH44513
transcript:AES64374	transcript:AES63226
transcript:AES64396	transcript:AES63227
transcript:KEH36748	transcript:AES63231
transcript:KEH36771	transcript:AES63268
transcript:KEH36775	transcript:KEH36425
transcript:KEH36779	transcript:AES63298
transcript:KEH36780	transcript:AES63365
transcript:KEH36784	transcript:AES63379
transcript:KEH36785	transcript:AES63389
transcript:KEH36786	transcript:AES63396
transcript:KEH36787	transcript:AES63419
transcript:KEH36795	transcript:AES63429
transcript:KEH36796	transcript:KEH36442
transcript:KEH36806	transcript:AES63449
transcript:KEH36813	transcript:AES63451
transcript:KEH36858	transcript:AES63462
transcript:KEH36859	transcript:AES63471
transcript:KEH36884	transcript:AES63488
transcript:KEH36890	transcript:AES63493
transcript:KEH36891	transcript:AES63496
transcript:KEH36892	transcript:AES63513
transcript:KEH36893	transcript:AES63520
transcript:KEH36895	transcript:AES63523
transcript:KEH36896	transcript:AES63524
transcript:KEH36897	transcript:AES63527
transcript:KEH36898	transcript:AES63529
transcript:KEH36910	transcript:AES63532
transcript:KEH36911	transcript:AES63536
transcript:KEH36912	transcript:AES63538
transcript:KEH36913	transcript:AES63546
transcript:AES64405	transcript:AES63554
transcript:AES64406	transcript:KEH36461
transcript:AES64439	transcript:AES63569
transcript:AES64441	transcript:AES63586
transcript:AES64445	transcript:AES63595
transcript:AES64446	transcript:AES63602
transcript:AES64478	transcript:AES63612
transcript:AES64480	transcript:AES63620
transcript:AES64485	transcript:AES63626
transcript:AES64486	transcript:AES63633
transcript:KEH36951	transcript:AES63645
transcript:KEH36956	transcript:AES63646
transcript:KEH36957	transcript:AES63655
transcript:AES64501	transcript:AES63659
transcript:AES64503	transcript:AES63660
transcript:AES64517	transcript:AES63661
transcript:AES64520	transcript:AES63664
transcript:KEH36980	transcript:AES63669
transcript:KEH36981	transcript:KEH36487
transcript:KEH36995	transcript:KEH36489
transcript:AES64544	transcript:KEH36492
transcript:AES64545	transcript:KEH36502
transcript:AES64555	transcript:KEH36503
transcript:AES64558	transcript:KEH36504
transcript:AES64589	transcript:KEH36507
transcript:AES64591	transcript:KEH36511
transcript:AES64593	transcript:KEH36513
transcript:AES64642	transcript:KEH36515
transcript:AES64643	transcript:KEH36516
transcript:AES64644	transcript:AES63695
transcript:AES64645	transcript:AES63715
transcript:AES64647	transcript:AES63719
transcript:AES64662	transcript:AES63722
transcript:AES64663	transcript:AES63723
transcript:AES64664	transcript:AES63726
transcript:AES64666	transcript:AES63728
transcript:AES64668	transcript:AES63730
transcript:KEH37020	transcript:AES63741
transcript:KEH37021	transcript:AES63744
transcript:KEH37041	transcript:AES63751
transcript:KEH37042	transcript:AES63758
transcript:AES64736	transcript:AES63765
transcript:AES64737	transcript:AES63775
transcript:AES64738	transcript:AES63780
transcript:AES64742	transcript:AES63782
transcript:KEH37050	transcript:AES63788
transcript:AES64745	transcript:AES63789
transcript:AES64746	transcript:AES63805
transcript:AES64748	transcript:AES63808
transcript:AES64749	transcript:AES63814
transcript:AES64751	transcript:KEH36544
transcript:AES64753	transcript:AES63825
transcript:AES64754	transcript:AES63828
transcript:AES64766	transcript:AES63833
transcript:AES64768	transcript:AES63840
transcript:KEH37060	transcript:AES63845
transcript:AES64790	transcript:AES63851
transcript:AES64799	transcript:AES63852
transcript:AES64800	transcript:AES63855
transcript:AES64801	transcript:AES63868
transcript:AES64810	transcript:AES63873
transcript:AES64812	transcript:AES63877
transcript:KEH37067	transcript:AES63882
transcript:KEH37068	transcript:KEH36564
transcript:KEH37069	transcript:AES63884
transcript:KEH37070	transcript:AES63886
transcript:KEH37071	transcript:AES63893
transcript:AES64843	transcript:KEH36565
transcript:AES64846	transcript:AES63898
transcript:AES64864	transcript:AES63900
transcript:AES64865	transcript:AES63907
transcript:KEH37088	transcript:AES63912
transcript:KEH37096	transcript:AES63914
transcript:KEH37097	transcript:AES63915
transcript:KEH37105	transcript:AES63922
transcript:KEH37106	transcript:AES63923
transcript:KEH37107	transcript:AES63926
transcript:KEH37110	transcript:AES63931
transcript:KEH37112	transcript:AES63936
transcript:KEH37115	transcript:AES63937
transcript:KEH37116	transcript:AES63941
transcript:KEH37134	transcript:AES63944
transcript:KEH37135	transcript:AES63954
transcript:AES64886	transcript:AES63966
transcript:AES64887	transcript:AES63967
transcript:AES64903	transcript:AES63983
transcript:AES64905	transcript:AES63998
transcript:AES64944	transcript:AES64001
transcript:AES64947	transcript:KEH36578
transcript:AES64975	transcript:KEH36582
transcript:AES65005	transcript:KEH36586
transcript:AES65006	transcript:KEH36593
transcript:AES65008	transcript:KEH36594
transcript:AES65022	transcript:KEH36600
transcript:AES65025	transcript:KEH36606
transcript:AES65026	transcript:KEH36608
transcript:AES65038	transcript:KEH36609
transcript:AES65039	transcript:KEH36617
transcript:AES65061	transcript:KEH36620
transcript:AES65062	transcript:KEH36625
transcript:AES65070	transcript:KEH36630
transcript:AES65072	transcript:KEH36631
transcript:AES65073	transcript:KEH36642
transcript:AES65080	transcript:KEH36643
transcript:KEH37164	transcript:AES64069
transcript:AES65082	transcript:AES64075
transcript:AES65083	transcript:AES64060
transcript:AES65089	transcript:AES64037
transcript:AES65090	transcript:AES64044
transcript:AES65097	transcript:AES64052
transcript:AES65093	transcript:KEH36661
transcript:AES65092	transcript:KEH36662
transcript:KEH37174	transcript:AES64207
transcript:KEH37175	transcript:AES64208
transcript:KEH37194	transcript:AES64218
transcript:KEH37195	transcript:AES64221
transcript:KEH37196	transcript:AES64227
transcript:KEH37197	transcript:AES64230
transcript:KEH37213	transcript:AES64237
transcript:KEH37214	transcript:AES64252
transcript:KEH37215	transcript:KEH36709
transcript:KEH37216	transcript:AES64268
transcript:KEH37230	transcript:AES64284
transcript:KEH37231	transcript:AES64294
transcript:KEH37238	transcript:AES64296
transcript:KEH37239	transcript:AES64298
transcript:KEH37243	transcript:AES64300
transcript:KEH37244	transcript:AES64304
transcript:KEH37256	transcript:AES64305
transcript:KEH37257	transcript:AES64306
transcript:KEH37258	transcript:AES64307
transcript:KEH37259	transcript:AES64308
transcript:KEH37278	transcript:AES64309
transcript:KEH37280	transcript:AES64310
transcript:KEH37281	transcript:AES64320
transcript:KEH37286	transcript:AES64322
transcript:KEH37287	transcript:AES64328
transcript:KEH37290	transcript:KEH36761
transcript:KEH37291	transcript:KEH36765
transcript:KEH37292	transcript:KEH36766
transcript:KEH37293	transcript:KEH36768
transcript:KEH37296	transcript:KEH36770
transcript:KEH37305	transcript:KEH36774
transcript:KEH37307	transcript:KEH36789
transcript:KEH37325	transcript:KEH36799
transcript:KEH37326	transcript:KEH36805
transcript:KEH37328	transcript:KEH36820
transcript:KEH37329	transcript:KEH36824
transcript:KEH37338	transcript:KEH36829
transcript:KEH37339	transcript:KEH36836
transcript:KEH37348	transcript:KEH36843
transcript:KEH37350	transcript:KEH36847
transcript:KEH37351	transcript:KEH36870
transcript:KEH37352	transcript:KEH36872
transcript:KEH37353	transcript:KEH36883
transcript:AES65112	transcript:KEH36904
transcript:AES65110	transcript:KEH36906
transcript:AES65109	transcript:KEH36908
transcript:AES65157	transcript:KEH36909
transcript:AES65158	transcript:KEH36920
transcript:KEH37372	transcript:AES64401
transcript:KEH37391	transcript:AES64403
transcript:KEH37392	transcript:AES64409
transcript:KEH37406	transcript:AES64412
transcript:KEH37407	transcript:AES64414
transcript:KEH37408	transcript:AES64418
transcript:AES65170	transcript:AES64438
transcript:AES65172	transcript:AES64450
transcript:AES65177	transcript:AES64452
transcript:AES65178	transcript:AES64469
transcript:AES65186	transcript:AES64472
transcript:AES65187	transcript:AES64476
transcript:AES65191	transcript:AES64489
transcript:AES65192	transcript:AES64491
transcript:AES65193	transcript:AES64492
transcript:KEH37422	transcript:AES64493
transcript:KEH37423	transcript:AES64496
transcript:AES65249	transcript:AES64514
transcript:AES65250	transcript:AES64525
transcript:AES65259	transcript:KEH36970
transcript:AES65260	transcript:KEH36973
transcript:KEH37428	transcript:KEH36983
transcript:AES65263	transcript:KEH36988
transcript:AES65264	transcript:KEH36990
transcript:AES65266	transcript:KEH36991
transcript:AES65298	transcript:AES64559
transcript:AES65311	transcript:AES64562
transcript:AES65312	transcript:AES64563
transcript:AES65351	transcript:AES64583
transcript:AES65352	transcript:AES64586
transcript:AES65367	transcript:AES64588
transcript:AES65368	transcript:AES64597
transcript:KEH37471	transcript:AES64624
transcript:AES65404	transcript:AES64702
transcript:AES65407	transcript:AES64705
transcript:AES65410	transcript:AES64709
transcript:AES65432	transcript:AES64710
transcript:AES65441	transcript:AES64713
transcript:AES65444	transcript:AES64722
transcript:KEH37485	transcript:AES64731
transcript:AES65459	transcript:AES64847
transcript:AES65471	transcript:AES64849
transcript:AES65472	transcript:KEH37077
transcript:KEH37489	transcript:AES64853
transcript:KEH37490	transcript:AES64861
transcript:AES65509	transcript:KEH37085
transcript:AES65510	transcript:KEH37087
transcript:AES65522	transcript:AES64879
transcript:KEH37494	transcript:AES64906
transcript:KEH37531	transcript:AES64921
transcript:KEH37532	transcript:AES64926
transcript:KEH37574	transcript:AES64943
transcript:KEH37575	transcript:AES64955
transcript:KEH37590	transcript:AES64965
transcript:AES65533	transcript:AES64969
transcript:KEH37593	transcript:AES64973
transcript:KEH37594	transcript:AES64983
transcript:KEH37595	transcript:AES64996
transcript:KEH37596	transcript:AES65015
transcript:KEH37597	transcript:AES65031
transcript:AES65566	transcript:AES65032
transcript:AES65567	transcript:KEH37156
transcript:AES65572	transcript:AES65040
transcript:AES65574	transcript:AES65041
transcript:AES65575	transcript:AES65052
transcript:AES65584	transcript:AES65063
transcript:AES65585	transcript:AES65066
transcript:AES65595	transcript:AES65067
transcript:AES65612	transcript:AES65077
transcript:AES65613	transcript:AES65087
transcript:AES65614	transcript:AES65088
transcript:KEH37603	transcript:KEH37168
transcript:KEH37605	transcript:KEH37170
transcript:KEH37606	transcript:KEH37173
transcript:KEH37607	transcript:KEH37176
transcript:KEH37608	transcript:KEH37181
transcript:KEH37609	transcript:KEH37183
transcript:KEH37622	transcript:KEH37190
transcript:KEH37623	transcript:KEH37212
transcript:KEH37624	transcript:KEH37217
transcript:KEH37652	transcript:KEH37223
transcript:KEH37653	transcript:KEH37224
transcript:KEH37660	transcript:KEH37227
transcript:KEH37661	transcript:KEH37252
transcript:KEH37669	transcript:KEH37254
transcript:KEH37670	transcript:KEH37263
transcript:KEH37671	transcript:KEH37267
transcript:KEH37672	transcript:KEH37270
transcript:KEH37677	transcript:KEH37271
transcript:KEH37678	transcript:KEH37273
transcript:KEH37679	transcript:KEH37277
transcript:KEH37680	transcript:KEH37282
transcript:AES65627	transcript:KEH37288
transcript:AES65628	transcript:KEH37295
transcript:AES65648	transcript:KEH37311
transcript:KEH37697	transcript:AES65132
transcript:AES65673	transcript:AES65135
transcript:KEH37698	transcript:AES65140
transcript:AES65705	transcript:AES65165
transcript:AES65708	transcript:KEH37368
transcript:KEH37726	transcript:KEH37370
transcript:KEH37727	transcript:AES65199
transcript:KEH37728	transcript:AES65205
transcript:KEH37760	transcript:AES65207
transcript:KEH37761	transcript:AES65214
transcript:KEH37762	transcript:AES65225
transcript:KEH37791	transcript:AES65230
transcript:KEH37792	transcript:KEH37419
transcript:KEH37799	transcript:AES65283
transcript:KEH37800	transcript:AES65296
transcript:KEH37801	transcript:AES65297
transcript:AES65818	transcript:AES65305
transcript:AES65819	transcript:AES65315
transcript:KEH37851	transcript:AES65322
transcript:KEH37852	transcript:AES65325
transcript:AES65892	transcript:AES65326
transcript:AES65894	transcript:AES65345
transcript:AES65926	transcript:KEH37449
transcript:AES65927	transcript:AES65347
transcript:AES65934	transcript:AES65363
transcript:AES65935	transcript:AES65371
transcript:AES65951	transcript:AES65378
transcript:AES65952	transcript:KEH37464
transcript:AES65957	transcript:KEH37465
transcript:AES65958	transcript:KEH37468
transcript:KEH38066	transcript:AES65386
transcript:KEH38067	transcript:AES65388
transcript:KEH38143	transcript:AES65413
transcript:KEH38144	transcript:AES65422
transcript:KEH38148	transcript:KEH37479
transcript:AES66014	transcript:AES65428
transcript:KEH38158	transcript:AES65430
transcript:KEH38159	transcript:AES65438
transcript:KEH38179	transcript:AES65456
transcript:KEH38180	transcript:AES65457
transcript:KEH38181	transcript:AES65478
transcript:KEH38182	transcript:AES65481
transcript:AES66087	transcript:AES65482
transcript:AES66088	transcript:AES65484
transcript:AES66141	transcript:AES65488
transcript:AES66142	transcript:KEH37496
transcript:AES66143	transcript:KEH37500
transcript:KEH38200	transcript:KEH37501
transcript:KEH38201	transcript:KEH37506
transcript:KEH38215	transcript:KEH37526
transcript:KEH38216	transcript:KEH37528
transcript:KEH38224	transcript:KEH37536
transcript:AES66214	transcript:KEH37540
transcript:AES66324	transcript:KEH37542
transcript:AES66326	transcript:KEH37547
transcript:AES66342	transcript:KEH37551
transcript:AES66343	transcript:KEH37559
transcript:AES66346	transcript:KEH37565
transcript:AES66347	transcript:KEH37573
transcript:KEH38277	transcript:KEH37577
transcript:KEH38278	transcript:AES65530
transcript:KEH38295	transcript:AES65543
transcript:KEH38296	transcript:AES65547
transcript:KEH38323	transcript:AES65579
transcript:KEH38324	transcript:AES65587
transcript:KEH38325	transcript:AES65590
transcript:KEH38326	transcript:AES65591
transcript:AES66396	transcript:AES65594
transcript:AES66399	transcript:KEH37602
transcript:AES66400	transcript:AES65608
transcript:AES66404	transcript:KEH37615
transcript:AES66405	transcript:KEH37616
transcript:AES66409	transcript:KEH37628
transcript:AES66410	transcript:KEH37631
transcript:AES66413	transcript:KEH37635
transcript:AES66414	transcript:KEH37641
transcript:AES66418	transcript:KEH37650
transcript:AES66419	transcript:KEH37654
transcript:AES66425	transcript:KEH37657
transcript:AES66427	transcript:KEH37668
transcript:KEH38334	transcript:AES65624
transcript:KEH38336	transcript:AES65632
transcript:AES66437	transcript:AES65637
transcript:AES66438	transcript:AES65639
transcript:AES66448	transcript:AES65640
transcript:AES66449	transcript:AES65645
transcript:KEH38343	transcript:AES65647
transcript:KEH38344	transcript:KEH38007
transcript:AES66260	transcript:KEH38010
transcript:AES66259	transcript:KEH38015
transcript:KEH38377	transcript:KEH38016
transcript:KEH38378	transcript:KEH38018
transcript:KEH38379	transcript:KEH38023
transcript:KEH38380	transcript:AES65890
transcript:KEH38381	transcript:AES65918
transcript:KEH38382	transcript:AES65924
transcript:KEH38383	transcript:AES65954
transcript:KEH38385	transcript:AES65966
transcript:KEH38386	transcript:AES66122
transcript:KEH38387	transcript:AES66130
transcript:KEH38394	transcript:AES66175
transcript:KEH38395	transcript:AES66180
transcript:AES66472	transcript:AES66185
transcript:AES66473	transcript:KEH38209
transcript:KEH38434	transcript:KEH38804
transcript:KEH38435	transcript:AES66725
transcript:KEH38436	transcript:AES66739
transcript:KEH38437	transcript:AES66743
transcript:KEH38438	transcript:AES66750
transcript:KEH38439	transcript:AES66778
transcript:KEH38440	transcript:KEH38832
transcript:KEH38441	transcript:AES66794
transcript:KEH38449	transcript:AES66805
transcript:KEH38450	transcript:AES66808
transcript:KEH38451	transcript:AES66827
transcript:KEH38452	transcript:AES66858
transcript:KEH38453	transcript:KEH38839
transcript:KEH38455	transcript:AES66864
transcript:KEH38459	transcript:AES66866
transcript:KEH38460	transcript:AES66882
transcript:KEH38469	transcript:AES66885
transcript:KEH38470	transcript:AES66886
transcript:KEH38471	transcript:AES66904
transcript:KEH38473	transcript:AES66907
transcript:KEH38475	transcript:AES66908
transcript:KEH38476	transcript:KEH38871
transcript:KEH38478	transcript:KEH38873
transcript:KEH38479	transcript:KEH38874
transcript:KEH38486	transcript:KEH38875
transcript:KEH38487	transcript:KEH38879
transcript:KEH38492	transcript:KEH38893
transcript:KEH38493	transcript:KEH38900
transcript:KEH38499	transcript:KEH38909
transcript:KEH38500	transcript:KEH38913
transcript:KEH38501	transcript:KEH38914
transcript:KEH38503	transcript:KEH38918
transcript:KEH38504	transcript:KEH38931
transcript:KEH38517	transcript:KEH38936
transcript:KEH38518	transcript:KEH38943
transcript:KEH38519	transcript:KEH38948
transcript:KEH38521	transcript:KEH38949
transcript:KEH38528	transcript:KEH38951
transcript:KEH38529	transcript:KEH38953
transcript:KEH38530	transcript:KEH38955
transcript:KEH38531	transcript:KEH38957
transcript:KEH38551	transcript:KEH38959
transcript:KEH38552	transcript:KEH38961
transcript:KEH38560	transcript:KEH38963
transcript:KEH38561	transcript:KEH38965
transcript:KEH38564	transcript:AES67029
transcript:KEH38565	transcript:AES67032
transcript:KEH38570	transcript:AES67035
transcript:KEH38571	transcript:AES67037
transcript:KEH38575	transcript:AES67039
transcript:KEH38576	transcript:AES67042
transcript:KEH38577	transcript:AES67051
transcript:AES66481	transcript:AES67053
transcript:AES66482	transcript:AES67058
transcript:AES66496	transcript:AES67065
transcript:AES66484	transcript:AES67071
transcript:AES66492	transcript:AES67074
transcript:AES66493	transcript:AES67076
transcript:AES66495	transcript:AES67082
transcript:KEH38589	transcript:AES67083
transcript:AES66507	transcript:AES67086
transcript:AES66524	transcript:KEH38985
transcript:AES66525	transcript:AES67092
transcript:AES66534	transcript:AES67117
transcript:AES66535	transcript:AES67112
transcript:AES66536	transcript:AES67109
transcript:AES66537	transcript:AES67108
transcript:AES66538	transcript:AES67107
transcript:AES66539	transcript:AES67105
transcript:AES66540	transcript:AES67102
transcript:AES66542	transcript:KEH38989
transcript:AES66543	transcript:AES67119
transcript:AES66550	transcript:AES67120
transcript:AES66551	transcript:AES67130
transcript:AES66552	transcript:KEH38992
transcript:AES66554	transcript:KEH38995
transcript:AES66557	transcript:AES67141
transcript:AES66559	transcript:AES67145
transcript:KEH38596	transcript:AES67156
transcript:AES66561	transcript:AES67158
transcript:AES66570	transcript:AES67167
transcript:KEH38598	transcript:AES67173
transcript:AES66597	transcript:AES67176
transcript:AES66598	transcript:AES67180
transcript:AES66599	transcript:AES67183
transcript:AES66600	transcript:AES67186
transcript:AES66629	transcript:AES67191
transcript:AES66631	transcript:AES67193
transcript:AES66634	transcript:AES67201
transcript:AES66638	transcript:AES67203
transcript:AES66639	transcript:AES67207
transcript:AES66648	transcript:AES67209
transcript:AES66649	transcript:AES67226
transcript:AES66650	transcript:AES67230
transcript:AES66655	transcript:AES67239
transcript:AES66656	transcript:AES67240
transcript:AES66657	transcript:AES67243
transcript:AES66667	transcript:AES67250
transcript:KEH38609	transcript:AES67257
transcript:KEH38610	transcript:AES67259
transcript:KEH38611	transcript:AES67261
transcript:AES66682	transcript:AES67270
transcript:KEH38612	transcript:AES67274
transcript:KEH38613	transcript:AES67286
transcript:KEH38615	transcript:AES67287
transcript:KEH38616	transcript:AES67296
transcript:KEH38632	transcript:AES67297
transcript:KEH38633	transcript:AES67298
transcript:KEH38635	transcript:AES67301
transcript:KEH38636	transcript:AES67304
transcript:KEH38649	transcript:AES67306
transcript:KEH38650	transcript:AES67317
transcript:KEH38657	transcript:AES67324
transcript:KEH38658	transcript:AES67335
transcript:KEH38661	transcript:AES67338
transcript:KEH38662	transcript:AES67347
transcript:KEH38702	transcript:KEH39040
transcript:KEH38703	transcript:KEH39135
transcript:KEH38710	transcript:KEH39139
transcript:KEH38711	transcript:KEH39140
transcript:KEH38712	transcript:KEH39142
transcript:KEH38715	transcript:KEH39164
transcript:KEH38716	transcript:KEH39169
transcript:KEH38721	transcript:KEH39173
transcript:KEH38722	transcript:KEH39176
transcript:AES67015	transcript:KEH39179
transcript:AES67014	transcript:KEH39184
transcript:AES67007	transcript:KEH39186
transcript:AES67005	transcript:KEH39189
transcript:KEH38734	transcript:KEH39190
transcript:KEH38735	transcript:KEH39191
transcript:KEH38736	transcript:KEH39195
transcript:KEH38737	transcript:KEH39199
transcript:KEH38744	transcript:KEH39217
transcript:KEH38745	transcript:KEH39221
transcript:KEH38746	transcript:KEH39223
transcript:KEH38747	transcript:KEH39232
transcript:KEH38748	transcript:KEH39233
transcript:KEH38749	transcript:KEH39252
transcript:KEH38754	transcript:KEH39260
transcript:KEH38755	transcript:KEH39261
transcript:KEH38765	transcript:KEH39265
transcript:KEH38766	transcript:KEH39268
transcript:KEH38784	transcript:KEH39271
transcript:KEH38785	transcript:KEH39277
transcript:KEH38790	transcript:AES67375
transcript:KEH38791	transcript:AES67378
transcript:KEH38797	transcript:AES67379
transcript:KEH38798	transcript:AES67381
transcript:KEH38799	transcript:AES67384
transcript:KEH38819	transcript:AES67388
transcript:KEH38820	transcript:AES67391
transcript:KEH38821	transcript:AES67400
transcript:AES66752	transcript:AES67401
transcript:AES66754	transcript:AES67403
transcript:AES66777	transcript:AES67410
transcript:AES66803	transcript:AES67413
transcript:AES66811	transcript:AES67441
transcript:AES66815	transcript:KEH39312
transcript:AES66816	transcript:AES67448
transcript:KEH38842	transcript:AES67449
transcript:AES66869	transcript:AES67460
transcript:AES66874	transcript:AES67461
transcript:AES66876	transcript:AES67463
transcript:AES66878	transcript:AES67466
transcript:AES66879	transcript:AES67471
transcript:AES66894	transcript:KEH39325
transcript:AES66896	transcript:AES67482
transcript:AES66899	transcript:AES67485
transcript:AES66913	transcript:AES67486
transcript:AES66914	transcript:AES67489
transcript:AES66916	transcript:AES67493
transcript:AES66917	transcript:AES67499
transcript:AES66918	transcript:AES67501
transcript:AES66919	transcript:AES67503
transcript:AES66921	transcript:AES67507
transcript:AES66922	transcript:AES67509
transcript:AES66923	transcript:AES67511
transcript:AES66926	transcript:AES67513
transcript:AES66927	transcript:AES67514
transcript:AES66929	transcript:KEH39342
transcript:AES66930	transcript:KEH39343
transcript:AES66931	transcript:KEH39349
transcript:AES66936	transcript:KEH39351
transcript:AES66938	transcript:KEH39353
transcript:AES66966	transcript:KEH39354
transcript:AES66967	transcript:KEH39355
transcript:AES66968	transcript:KEH39371
transcript:AES66970	transcript:KEH39377
transcript:AES66971	transcript:KEH39379
transcript:AES66977	transcript:KEH39380
transcript:AES66978	transcript:KEH39389
transcript:AES66979	transcript:KEH39390
transcript:AES66980	transcript:KEH39395
transcript:KEH38860	transcript:KEH39397
transcript:KEH38861	transcript:KEH39399
transcript:KEH38863	transcript:AES67519
transcript:KEH38864	transcript:AES67527
transcript:KEH38888	transcript:AES67534
transcript:KEH38889	transcript:AES67537
transcript:KEH38905	transcript:AES67541
transcript:KEH38906	transcript:AES67542
transcript:KEH38923	transcript:AES67550
transcript:KEH38924	transcript:AES67551
transcript:KEH38960	transcript:AES67553
transcript:KEH38969	transcript:AES67557
transcript:KEH38970	transcript:AES67560
transcript:KEH38971	transcript:AES67561
transcript:AES67027	transcript:AES67563
transcript:AES67034	transcript:AES67565
transcript:AES67054	transcript:AES67570
transcript:AES67055	transcript:AES67571
transcript:AES67087	transcript:KEH39410
transcript:AES67088	transcript:AES67574
transcript:AES67093	transcript:AES67576
transcript:AES67096	transcript:AES67577
transcript:AES67106	transcript:AES67580
transcript:KEH38993	transcript:AES67590
transcript:AES67152	transcript:AES67591
transcript:AES67153	transcript:AES67594
transcript:AES67196	transcript:AES67602
transcript:AES67197	transcript:KEH39413
transcript:AES67199	transcript:KEH39419
transcript:AES67222	transcript:KEH39420
transcript:AES67223	transcript:KEH39440
transcript:AES67244	transcript:KEH39442
transcript:AES67245	transcript:KEH39444
transcript:AES67246	transcript:KEH39447
transcript:AES67247	transcript:AES67608
transcript:AES67271	transcript:AES67610
transcript:AES67278	transcript:AES67615
transcript:AES67305	transcript:AES67616
transcript:AES67350	transcript:AES67629
transcript:KEH39030	transcript:AES67633
transcript:AES67352	transcript:AES67637
transcript:KEH39031	transcript:AES67641
transcript:KEH39033	transcript:AES67647
transcript:KEH39034	transcript:AES67651
transcript:KEH39044	transcript:AES67652
transcript:KEH39045	transcript:AES67654
transcript:KEH39048	transcript:AES67661
transcript:KEH39049	transcript:AES67665
transcript:KEH39050	transcript:AES67666
transcript:KEH39051	transcript:AES67674
transcript:KEH39052	transcript:AES67678
transcript:KEH39054	transcript:AES67696
transcript:KEH39055	transcript:AES67697
transcript:KEH39056	transcript:AES67699
transcript:KEH39058	transcript:AES67704
transcript:KEH39059	transcript:AES67705
transcript:KEH39062	transcript:KEH39469
transcript:KEH39063	transcript:AES67715
transcript:KEH39064	transcript:AES67723
transcript:KEH39066	transcript:AES67729
transcript:KEH39067	transcript:AES67732
transcript:KEH39069	transcript:AES67738
transcript:KEH39070	transcript:AES67748
transcript:KEH39072	transcript:AES67753
transcript:KEH39074	transcript:AES67764
transcript:KEH39075	transcript:AES67770
transcript:KEH39108	transcript:AES67774
transcript:KEH39109	transcript:AES67776
transcript:KEH39113	transcript:AES67784
transcript:KEH39114	transcript:KEH39487
transcript:KEH39123	transcript:AES67789
transcript:KEH39125	transcript:AES67792
transcript:KEH39131	transcript:AES67805
transcript:KEH39133	transcript:AES67808
transcript:KEH39153	transcript:AES67809
transcript:KEH39160	transcript:AES67810
transcript:KEH39162	transcript:AES67812
transcript:KEH39163	transcript:AES67813
transcript:KEH39177	transcript:AES67814
transcript:KEH39234	transcript:AES67816
transcript:KEH39235	transcript:AES67819
transcript:KEH39237	transcript:KEH39509
transcript:KEH39238	transcript:AES67831
transcript:KEH39245	transcript:AES67843
transcript:KEH39246	transcript:AES67844
transcript:KEH39248	transcript:AES67847
transcript:KEH39249	transcript:AES67848
transcript:KEH39253	transcript:AES67850
transcript:KEH39258	transcript:AES67854
transcript:KEH39259	transcript:AES67855
transcript:KEH39272	transcript:AES67857
transcript:KEH39273	transcript:AES67858
transcript:KEH39280	transcript:AES67859
transcript:KEH39281	transcript:AES67872
transcript:KEH39282	transcript:AES67873
transcript:KEH39283	transcript:AES67876
transcript:KEH39285	transcript:AES67879
transcript:KEH39286	transcript:AES67881
transcript:KEH39288	transcript:AES67882
transcript:KEH39289	transcript:AES67886
transcript:AES67395	transcript:AES67893
transcript:AES67397	transcript:AES67899
transcript:AES67404	transcript:AES67905
transcript:AES67405	transcript:AES67906
transcript:AES67417	transcript:AES67907
transcript:AES67418	transcript:AES67910
transcript:AES67426	transcript:AES67916
transcript:AES67429	transcript:AES67920
transcript:AES67432	transcript:KEH39546
transcript:AES67433	transcript:AES67934
transcript:AES67434	transcript:AES67935
transcript:AES67435	transcript:AES67937
transcript:AES67462	transcript:AES67941
transcript:KEH39363	transcript:AES67950
transcript:KEH39364	transcript:AES67953
transcript:AES67539	transcript:AES67966
transcript:AES67540	transcript:AES67968
transcript:AES67558	transcript:AES67973
transcript:AES67559	transcript:AES67997
transcript:AES67595	transcript:AES67998
transcript:KEH39441	transcript:AES68003
transcript:KEH39445	transcript:AES68016
transcript:KEH39446	transcript:AES68018
transcript:AES67618	transcript:AES68020
transcript:AES67620	transcript:AES68025
transcript:AES67621	transcript:AES68029
transcript:AES67622	transcript:KEH39568
transcript:AES67624	transcript:KEH39571
transcript:KEH39451	transcript:KEH39575
transcript:KEH39452	transcript:KEH39577
transcript:KEH39453	transcript:KEH39578
transcript:AES67634	transcript:AES68067
transcript:AES67635	transcript:AES68076
transcript:KEH39472	transcript:AES68077
transcript:AES67724	transcript:AES68078
transcript:AES67726	transcript:AES68092
transcript:AES67727	transcript:AES68091
transcript:AES67733	transcript:AES68105
transcript:AES67741	transcript:AES68113
transcript:AES67742	transcript:AES68116
transcript:AES67754	transcript:AES68118
transcript:AES67755	transcript:AES68120
transcript:AES67756	transcript:AES68123
transcript:AES67758	transcript:AES68143
transcript:AES67759	transcript:AES68145
transcript:KEH39504	transcript:AES68147
transcript:AES67799	transcript:AES68150
transcript:AES67874	transcript:KEH39605
transcript:KEH39528	transcript:AES68155
transcript:AES67884	transcript:AES68158
transcript:AES67885	transcript:AES68164
transcript:AES67895	transcript:AES68170
transcript:AES67896	transcript:AES68174
transcript:AES67897	transcript:AES68184
transcript:AES67900	transcript:AES68191
transcript:AES67901	transcript:AES68206
transcript:AES67903	transcript:AES68235
transcript:AES67911	transcript:AES68227
transcript:KEH39544	transcript:AES68224
transcript:AES67922	transcript:KEH39618
transcript:AES67926	transcript:KEH39625
transcript:AES67928	transcript:KEH39629
transcript:AES67936	transcript:KEH39631
transcript:AES67947	transcript:KEH39637
transcript:AES67948	transcript:KEH39639
transcript:AES67976	transcript:KEH39643
transcript:AES67977	transcript:KEH39644
transcript:AES67979	transcript:KEH39652
transcript:AES67980	transcript:KEH39662
transcript:AES67987	transcript:AES68401
transcript:AES67988	transcript:AES68402
transcript:AES67989	transcript:AES68404
transcript:AES67990	transcript:AES68405
transcript:AES68008	transcript:AES68406
transcript:AES68009	transcript:AES68407
transcript:AES68011	transcript:AES68408
transcript:AES68041	transcript:AES68409
transcript:AES68057	transcript:AES68716
transcript:AES68059	transcript:AES68717
transcript:AES68069	transcript:AES68727
transcript:AES68070	transcript:AES68731
transcript:KEH39594	transcript:AES68729
transcript:KEH39595	transcript:AES68733
transcript:AES68117	transcript:AES68735
transcript:AES68135	transcript:AES68737
transcript:AES68136	transcript:AES68738
transcript:AES68156	transcript:AES68740
transcript:AES68160	transcript:AES68876
transcript:AES68161	transcript:AES68877
transcript:AES68194	transcript:KEH33050
transcript:AES68196	transcript:AES68881
transcript:AES68207	transcript:AES68893
transcript:AES68208	transcript:AES68899
transcript:AES68209	transcript:AES68900
transcript:AES68223	transcript:AES69052
transcript:AES68221	transcript:AES69056
transcript:AES68218	transcript:AES69064
transcript:AES68217	transcript:AES69083
transcript:KEH39653	transcript:AES69095
transcript:AES68253	transcript:AES69096
transcript:AES68258	transcript:AES69110
transcript:AES68280	transcript:AES69120
transcript:AES68281	transcript:AES69124
transcript:AES68282	transcript:AES69128
transcript:KEH32781	transcript:AES69131
transcript:AES68291	transcript:AES69136
transcript:AES68294	transcript:AES69140
transcript:AES68296	transcript:AES69141
transcript:AES68297	transcript:AES69161
transcript:AES68311	transcript:AES69302
transcript:AES68312	transcript:AES69308
transcript:AES68322	transcript:AES69311
transcript:KEH32788	transcript:AES69324
transcript:AES68325	transcript:AES69325
transcript:AES68326	transcript:AES69329
transcript:KEH32818	transcript:AES69816
transcript:KEH32819	transcript:AES69817
transcript:KEH32823	transcript:AES69825
transcript:KEH32825	transcript:KEH33422
transcript:AES68363	transcript:AES69829
transcript:AES68364	transcript:AES69830
transcript:AES68365	transcript:AES69831
transcript:AES68383	transcript:AES69833
transcript:AES68385	transcript:AES69834
transcript:AES68389	transcript:AES69836
transcript:AES68390	transcript:KEH33423
transcript:AES68429	transcript:AES69837
transcript:AES68430	transcript:KEH33553
transcript:AES68438	transcript:AES70051
transcript:AES68439	transcript:AES70069
transcript:AES68456	transcript:AES70094
transcript:AES68457	transcript:AES70124
transcript:AES68476	transcript:KEH33585
transcript:AES68480	transcript:AES72362
transcript:AES68481	transcript:AES72365
transcript:AES68489	transcript:AES70411
transcript:AES68490	transcript:KEH33635
transcript:AES68503	transcript:KEH33636
transcript:AES68504	transcript:KEH33647
transcript:AES68505	transcript:KEH33649
transcript:AES68517	transcript:KEH33651
transcript:AES68520	transcript:KEH33660
transcript:KEH32860	transcript:KEH33666
transcript:KEH32861	transcript:KEH33671
transcript:KEH32862	transcript:KEH33677
transcript:KEH32865	transcript:KEH33680
transcript:KEH32866	transcript:KEH33682
transcript:KEH32867	transcript:KEH33696
transcript:KEH32879	transcript:KEH33697
transcript:KEH32880	transcript:KEH33698
transcript:KEH32881	transcript:KEH33699
transcript:AES68527	transcript:KEH33700
transcript:AES68530	transcript:KEH33701
transcript:AES68533	transcript:KEH33702
transcript:AES68535	transcript:AES70153
transcript:AES68593	transcript:KEH33711
transcript:AES68594	transcript:AES70163
transcript:AES68599	transcript:KEH33754
transcript:AES68601	transcript:KEH33755
transcript:AES68618	transcript:KEH33756
transcript:AES68620	transcript:KEH33757
transcript:AES68621	transcript:KEH33758
transcript:AES68623	transcript:KEH33759
transcript:AES68624	transcript:KEH33760
transcript:AES68660	transcript:KEH33780
transcript:AES68661	transcript:KEH33782
transcript:AES68664	transcript:KEH33798
transcript:AES68665	transcript:AES70238
transcript:AES68666	transcript:AES70278
transcript:KEH32909	transcript:AES70307
transcript:KEH32921	transcript:AES70308
transcript:KEH32922	transcript:AES70315
transcript:KEH32948	transcript:AES70325
transcript:KEH32949	transcript:KEH33826
transcript:KEH32953	transcript:AES70330
transcript:KEH32954	transcript:KEH33829
transcript:KEH32960	transcript:KEH33831
transcript:KEH32961	transcript:AES70347
transcript:KEH32963	transcript:AES70362
transcript:KEH32965	transcript:AES70383
transcript:KEH32966	transcript:KEH33845
transcript:KEH32967	transcript:KEH33865
transcript:KEH32974	transcript:KEH33872
transcript:KEH32975	transcript:KEH33873
transcript:KEH32976	transcript:KEH33927
transcript:KEH32977	transcript:KEH33928
transcript:KEH32990	transcript:KEH33933
transcript:KEH32991	transcript:KEH33934
transcript:AES68684	transcript:AES70433
transcript:AES68686	transcript:AES70447
transcript:AES68694	transcript:AES70468
transcript:AES68695	transcript:AES70478
transcript:AES68754	transcript:KEH33963
transcript:AES68755	transcript:KEH33966
transcript:AES68757	transcript:KEH33975
transcript:KEH33008	transcript:AES70484
transcript:KEH33009	transcript:AES70497
transcript:AES68771	transcript:AES70498
transcript:AES68773	transcript:AES70500
transcript:AES68775	transcript:AES70503
transcript:AES68802	transcript:AES70508
transcript:AES68803	transcript:AES70510
transcript:AES68813	transcript:AES70512
transcript:AES68814	transcript:AES70515
transcript:KEH33035	transcript:KEH33982
transcript:AES68835	transcript:AES70527
transcript:KEH33037	transcript:AES70532
transcript:AES68838	transcript:KEH33986
transcript:AES68859	transcript:KEH33987
transcript:KEH33045	transcript:KEH33991
transcript:AES68894	transcript:KEH34071
transcript:KEH33051	transcript:KEH34074
transcript:AES68913	transcript:KEH34075
transcript:AES68915	transcript:KEH34077
transcript:AES68923	transcript:KEH34078
transcript:AES68925	transcript:AES70639
transcript:AES68927	transcript:AES70648
transcript:AES68928	transcript:AES70660
transcript:AES68932	transcript:AES70663
transcript:AES68933	transcript:AES70665
transcript:AES68935	transcript:AES70676
transcript:AES68939	transcript:AES70683
transcript:AES68940	transcript:AES70685
transcript:AES68946	transcript:AES70708
transcript:KEH33062	transcript:AES70724
transcript:AES68950	transcript:KEH34129
transcript:AES68951	transcript:KEH34151
transcript:AES68952	transcript:KEH34156
transcript:AES68955	transcript:KEH34178
transcript:AES68958	transcript:KEH34185
transcript:AES68965	transcript:KEH34188
transcript:AES68967	transcript:KEH34189
transcript:AES68970	transcript:KEH34196
transcript:AES68971	transcript:KEH34197
transcript:AES68975	transcript:KEH34202
transcript:AES68977	transcript:KEH34203
transcript:AES68979	transcript:KEH34209
transcript:AES68988	transcript:KEH34230
transcript:AES68991	transcript:KEH34251
transcript:AES68992	transcript:KEH34287
transcript:AES68993	transcript:KEH34292
transcript:AES68997	transcript:KEH34296
transcript:AES69000	transcript:KEH34298
transcript:AES69002	transcript:KEH34301
transcript:AES69003	transcript:KEH34302
transcript:AES69014	transcript:KEH34313
transcript:AES69015	transcript:KEH34315
transcript:AES69016	transcript:KEH34317
transcript:AES69047	transcript:KEH34324
transcript:AES69048	transcript:KEH34327
transcript:AES69049	transcript:KEH34332
transcript:AES69050	transcript:KEH34336
transcript:AES69051	transcript:KEH34416
transcript:AES69065	transcript:KEH34419
transcript:AES69069	transcript:KEH34435
transcript:AES69071	transcript:KEH34437
transcript:AES69074	transcript:KEH34445
transcript:AES69075	transcript:KEH34450
transcript:AES69098	transcript:KEH34451
transcript:AES69099	transcript:KEH34455
transcript:AES69107	transcript:KEH34457
transcript:AES69109	transcript:KEH34458
transcript:AES69111	transcript:KEH34469
transcript:AES69112	transcript:KEH34477
transcript:AES69144	transcript:KEH34480
transcript:AES69145	transcript:KEH34484
transcript:KEH33101	transcript:KEH34493
transcript:KEH33103	transcript:KEH34498
transcript:KEH33104	transcript:KEH34512
transcript:KEH33118	transcript:KEH34513
transcript:KEH33119	transcript:AES70759
transcript:KEH33120	transcript:AES70776
transcript:KEH33121	transcript:AES70777
transcript:KEH33130	transcript:AES70780
transcript:KEH33131	transcript:AES70791
transcript:KEH33145	transcript:AES70792
transcript:KEH33146	transcript:AES70798
transcript:AES69196	transcript:AES70801
transcript:AES69198	transcript:AES70805
transcript:AES69199	transcript:AES70810
transcript:AES69216	transcript:AES70814
transcript:AES69219	transcript:AES70824
transcript:KEH33171	transcript:AES70825
transcript:KEH33172	transcript:KEH34544
transcript:KEH33182	transcript:KEH34557
transcript:AES69264	transcript:KEH34564
transcript:KEH33191	transcript:AES70839
transcript:KEH33192	transcript:AES70845
transcript:AES69294	transcript:AES70857
transcript:KEH33195	transcript:AES70869
transcript:AES69376	transcript:AES70876
transcript:AES69377	transcript:AES70894
transcript:AES69383	transcript:AES70904
transcript:AES69384	transcript:AES70930
transcript:AES69395	transcript:AES70935
transcript:AES69396	transcript:AES70944
transcript:KEH33211	transcript:AES70949
transcript:AES69398	transcript:AES70953
transcript:KEH33214	transcript:AES70958
transcript:KEH33215	transcript:AES70961
transcript:KEH33216	transcript:AES70965
[truncated: 5,176 more rows]
