# Supplementary material for: Genome-Wide Identification and Analysis of the Polycomb Group Family in Medicago truncatula
Source: Int J Mol Sci. 2021 Jul 14;22(14):7537. doi: 10.3390/ijms22147537 (PMC8303337; doi:10.3390/ijms22147537)
Supplement: Supplementary file 1 [file ijms-22-07537-s001.zip › Supplemental Table S1–2 The tandem duplication genes and segmental duplication genes of PcG family in M. truncatula.xlsx]

## Sheet: Sheet1
Supplemental Table S1–2 The tandem duplication genes and segmental duplication genes of PcG family in M. truncatula
PCG family	tandem duplication genes	segmental duplication genes
PRC1	MtVRN1;3
	MtVRN1;4
	MtVRN1;5
	MtVRN1;6
	MtVRN1;7
	MtVRN1;8
	MtVRN1;9
	MtVRN1;10
		MtVRN1;12
	MtVRN1;17
		MtVRN1;19
	MtVRN1;23
	MtVRN1;24
	MtVRN1;25
	MtVRN1;26
PRC2		MtSWN
		MtMEA;2
		MtFIE;1
		MtFIE;5
		MtFIE;6
	MtFIE;8
		MtFIE;12
		MtFIE;13
		MtFIE;15
		MtMSI1;1
		MtMSI1;2
