# Supplementary material for: Genome-Wide Identification and Analysis of the Polycomb Group Family in Medicago truncatula
Source: Int J Mol Sci. 2021 Jul 14;22(14):7537. doi: 10.3390/ijms22147537 (PMC8303337; doi:10.3390/ijms22147537)
Supplement: Supplementary file 1 [file ijms-22-07537-s001.zip › Supplemental Table S2 List of protein–protein interaction among PcG members in M. truncatula.xlsx]

## Sheet: Sheet1
Supplemental Table S2: List of protein–protein interaction among PcG members in Medicago truncatula
protein1	protein2	combined score
MtMSI1;4	MtSWN	0.743
MtMSI1;4	MtEMF2	0.919
MtMSI1;4	MtFIE;8	0.413
MtMSI1;4	MtMSI1;1	0.436
MtMSI1;4	MtFIE;13(MtFIE;5)	0.678
MtMSI1;4	MtMSI1;2	0.452
MtMSI1;4	MtRING1A(MtRING1B;1)	0.508
MtMSI1;4	MtMEA;1	0.743
MtMSI1;4	MtMEA;2	0.948
MtMSI1;4	MtEMF1;1(MtEMF1;2)	0.886
MtMSI1;4	MtRING1B;2	0.508
MtMSI1;4	MtVRN2	0.945
MtMSI1;4	MtCLF	0.948
MtFIE;13(MtFIE;5)	MtMSI1;1	0.678
MtFIE;13(MtFIE;5)	MtMSI1;2	0.678
MtFIE;13(MtFIE;5)	MtMSI1;3	0.678
MtEMF2	MtSWN	0.866
MtEMF2	MtBMI1A	0.434
MtEMF2	MtRING1B;2	0.524
MtEMF2	MtRING1A(MtRING1B;1)	0.524
MtEMF2	MtEMF1;1(MtEMF1;2)	0.706
MtEMF2	MtMSI1;1	0.835
MtEMF2	MtMSI1;2	0.835
MtEMF2	MtMSI1;3	0.835
MtEMF2	MtMEA;2	0.866
MtEMF2	MtMEA;1	0.866
MtEMF2	MtCLF	0.941
MtVRN1;12(MtVRN1;13, MtVRN1;19)	MtVRN2	0.455
MtBMI1A	MtVRN2	0.434
MtBMI1A	MtRING1B;2	0.877
MtBMI1A	MtRING1A(MtRING1B;1)	0.877
MtCLF	MtFIE;1	0.511
MtCLF	MtMSI1;1	0.784
MtCLF	MtMSI1;2	0.784
MtCLF	MtRING1A(MtRING1B;1)	0.644
MtCLF	MtEMF1;1(MtEMF1;2)	0.659
MtCLF	MtMSI1;3	0.743
MtCLF	MtRING1B;2	0.644
MtCLF	MtVRN2	0.918
MtMSI1;5	MtVRN1;14(MtVRN1;15)	0.754
MtMSI1;5	MtFIE;19	0.59
MtVRN1;14(MtVRN1;15)	MtFIE;11	0.602
MtMEA;2	MtMSI1;1	0.743
MtMEA;2	MtMSI1;2	0.743
MtMEA;2	MtRING1A(MtRING1B;1)	0.481
MtMEA;2	MtRING1B;2	0.481
MtMEA;2	MtMSI1;3	0.743
MtMEA;2	MtVRN2	0.868
MtMEA;1	MtMSI1;1	0.743
MtMEA;1	MtMSI1;2	0.743
MtMEA;1	MtRING1A(MtRING1B;1)	0.481
MtMEA;1	MtRING1B;2	0.481
MtMEA;1	MtMSI1;3	0.743
MtMEA;1	MtVRN2	0.868
MtSWN	MtRING1A(MtRING1B;1)	0.481
MtSWN	MtRING1B;2	0.481
MtSWN	MtMSI1;2	0.743
MtSWN	MtMSI1;3	0.743
MtSWN	MtMSI1;1	0.743
MtSWN	MtVRN2	0.868
MtRING1B;2	MtEMF1;1(MtEMF1;2)	0.523
MtRING1B;2	MtVRN2	0.524
MtFIE;7(MtFIE;12)	MtFIE;4(MtFIE;14)	0.989
MtFIE;18	MtFIE;8	0.5
MtMSI1;2	MtFIE;8	0.413
MtMSI1;2	MtEMF1;1(MtEMF1;2)	0.447
MtMSI1;2	MtVRN2	0.835
MtRING1A(MtRING1B;1)	MtEMF1;1(MtEMF1;2)	0.523
MtRING1A(MtRING1B;1)	MtVRN2	0.524
MtMSI1;1	MtFIE;8	0.413
MtMSI1;1	MtEMF1;1(MtEMF1;2)	0.447
MtMSI1;1	MtVRN2	0.835
MtFIE;9	MtFIE;8	0.49
MtVRN2	MtEMF1;1(MtEMF1;2)	0.522
MtVRN2	MtMSI1;3	0.835
MtMSI1;3	MtFIE;8	0.734
MtMSI1;3	MtEMF1;1(MtEMF1;2)	0.447
