# Supplementary material for: Genome-Wide Identification and Analysis of the Polycomb Group Family in Medicago truncatula
Source: Int J Mol Sci. 2021 Jul 14;22(14):7537. doi: 10.3390/ijms22147537 (PMC8303337; doi:10.3390/ijms22147537)
Supplement: Supplementary file 1 [file ijms-22-07537-s001.zip › Supplemental Table S3 Syntenic relationships between M. truncatula and other six plant species.xlsx]

## Sheet: MT-AT
Supplemental Table S4 Syntenic relationships between M. truncatula and other six plant species
Medicago truncatula gene name	Medicago truncatula gene ID	Arabidopsis thaliana gene ID
MtBMI1A	KEH23864	AT2G30580.1
MtBMI1A	KEH23864	AT3G23060.1
MtEMF1;1	KEH36027	AT5G11530.2
MtRING1A	KEH39166	AT1G03770.2
MtRING1A	KEH39166	AT5G44280.2
MtVRN1;19	AES89039	AT1G49475.1
MtVRN1;19	AES89039	AT3G18960.1
MtSWN	AES61647	AT1G02580.1
MtSWN	AES61647	AT4G02020.1
MtCLF	AES94654	AT2G23380.1
MtMEA;2	AES82191	AT1G02580.1
MtMEA;2	AES82191	AT4G02020.1
MtVRN2	AES94319	AT2G35670.1
MtVRN2	AES94319	AT4G16810.1
MtFIE;1	KEH39820	AT4G32551.2
MtFIE;3	AES60887	AT4G02730.1
MtFIE;5	AES67037	AT3G44530.1
MtFIE;6	KEH39571	AT1G52360.2
MtFIE;6	KEH39571	AT1G79990.1
MtFIE;6	KEH39571	AT3G15980.5
MtFIE;10	AES73552	AT5G25150.1
MtFIE;11	AES74162	AT4G34460.1
MtFIE;12	KEH28771	AT1G52360.2
MtFIE;12	KEH28771	AT1G79990.1
MtFIE;14	AES89203	AT2G21390.1
MtFIE;15	KEH31514	AT5G67320.1
MtFIE;17	KEH32469	AT4G29830.1
MtMSI1;1	AES65422	AT2G19520.1
MtMSI1;2	AES67857	AT4G29730.1
MtMSI1;3	AES89375	AT2G16780.1
MtMSI1;3	AES89375	AT4G35050.1

## Sheet: MT-GM
Supplemental Table S4 Syntenic relationships between M. truncatula and other six plant species
Medicago truncatula gene name	Medicago truncatula gene ID	Glycine max gene ID
MtBMI1A	KEH23864	KRH32110
MtBMI1A	KEH23864	KRG95629
MtBMI1A	KEH23864	KRH71326
MtBMI1A	KEH23864	KRH67309
MtEMF1;2	KEH36039	KRH62040
MtEMF1;2	KEH36039	KRH52712
MtRING1A	KEH39166	KRH26963
MtRING1A	KEH39166	KRH25627
MtRING1A	KEH39166	KRH22365
MtRING1A	KEH39166	KRH55928
MtVRN1;1	AES59517	KRH15287
MtVRN1;1	AES59517	KRH05746
MtVRN1;2	AES59519	KRH15281
MtVRN1;2	AES59519	KRH05749
MtVRN1;4	AES59522	KRH29568
MtVRN1;10	AES59530	KRH29566
MtVRN1;12	KEH40757	KRH29560
MtVRN1;12	KEH40757	KRH24554
MtVRN1;12	KEH40757	KRG89212
MtVRN1;12	KEH40757	KRH49567
MtVRN1;16	AES68276	KRH64823
MtVRN1;19	AES89039	KRH29560
MtVRN1;19	AES89039	KRH24554
MtVRN1;22	AES78881	KRH46518
MtSWN	AES61647	KRH31789
MtSWN	AES61647	KRH69214
MtCLF	AES94654	KRH77020
MtCLF	AES94654	KRH28444
MtMEA;2	AES82191	KRH31789
MtMEA;2	AES82191	KRG96530
MtMEA;2	AES82191	KRH69214
MtMEA;2	AES82191	KRH68267
MtVRN2	AES94319	KRH77315
MtVRN2	AES94319	KRH28171
MtFIE;1	KEH39820	KRH16037
MtFIE;1	KEH39820	KRH05081
MtFIE;1	KEH39820	KRH61834
MtFIE;1	KEH39820	KRH52508
MtFIE;3	AES60887	KRH32024
MtFIE;3	AES60887	KRH71413
MtFIE;4	KEH43347	KRH34689
MtFIE;4	KEH43347	KRG92098
MtFIE;6	AES67037	KRH30454
MtFIE;6	AES67037	KRH26615
MtFIE;6	AES67037	KRH22694
MtFIE;7	KEH39571	KRH23485
MtFIE;7	KEH39571	KRH09836
MtFIE;7	KEH39571	KRH47521
MtFIE;7	KEH39571	KRH44383
MtFIE;8	KEH39574	RCW19124
MtFIE;9	AES70712	KRG98397
MtFIE;9	AES70712	KRH46477
MtFIE;10	AES73552	KRH15678
MtFIE;10	AES73552	KRH61671
MtFIE;10	AES73552	KRH52333
MtFIE;11	AES74162	KRH29472
MtFIE;11	AES74162	KRH24483
MtFIE;11	AES74162	KRH60850
MtFIE;11	AES74162	KRH51535
MtFIE;12	KEH28771	KRH23485
MtFIE;12	KEH28771	KRH09836
MtFIE;12	KEH28771	KRH47521
MtFIE;12	KEH28771	KRH44383
MtFIE;13	KEH29870	KRH30454
MtFIE;13	KEH29870	KRH26615
MtFIE;13	KEH29870	KRH22694
MtFIE;14	AES89203	KRH29380
MtFIE;14	AES89203	KRH24398
MtFIE;15	KEH31514	KRH28415
MtFIE;15	KEH31514	RCW18918
MtFIE;15	KEH31514	KRH61363
MtFIE;15	KEH31514	KRH58014
MtFIE;16	AES91853	KRH02239
MtFIE;16	AES91853	KRH50874
MtFIE;17	KEH32469	KRH19247
MtFIE;17	KEH32469	KRH02663
MtFIE;19	KEH24722	KRG93161
MtFIE;19	KEH24722	KRH56498
MtMSI1;1	AES65422	KRH12388
MtMSI1;1	AES65422	KRH37388
MtMSI1;2	AES67857	KRH23320
MtMSI1;2	AES67857	KRH10009
MtMSI1;3	AES89375	KRH24317
MtMSI1;4	AES90706	KRH58490
MtMSI1;4	AES90706	KRH42369
MtMSI1;5	KEH20606	KRH58776
MtMSI1;5	KEH20606	KRH42676

## Sheet: MT-PV
Supplemental Table S4 Syntenic relationships between M. truncatula and other six plant species
Medicago truncatula gene name	Medicago truncatula gene ID	Phaseolus vulgaris gene ID
MtBMI1A	KEH23864	ESW34497
MtBMI1A	KEH23864	ESW16691
MtEMF1;2	KEH36039	ESW09187
MtRING1A	KEH39166	ESW04797
MtRING1A	KEH39166	ESW21817
MtVRN1;1	AES59517	ESW32802
MtVRN1;3	AES59521	ESW03903
MtVRN1;10	AES59530	ESW03899
MtVRN1;12	KEH40757	ESW03899
MtVRN1;12	KEH40757	ESW25147
MtVRN1;19	AES89039	ESW03899
MtVRN1;22	AES78881	ESW12760
MtSWN	AES61647	ESW35175
MtSWN	AES61647	ESW17139
MtCLF	AES94654	ESW28776
MtMEA;2	AES82191	ESW35175
MtMEA;2	AES82191	ESW17139
MtVRN2	AES94319	ESW28571
MtFIE;1	KEH39820	ESW33245
MtFIE;1	KEH39820	ESW09057
MtFIE;3	AES60887	ESW16634
MtFIE;5	AES67037	ESW22080
MtFIE;6	KEH39571	ESW07698
MtFIE;6	KEH39571	ESW22664
MtFIE;9	AES70712	ESW18692
MtFIE;10	AES73552	ESW33090
MtFIE;10	AES73552	ESW08944
MtFIE;11	AES74162	ESW03837
MtFIE;12	KEH28771	ESW07698
MtFIE;12	KEH28771	ESW22664
MtFIE;13	KEH29870	ESW22080
MtFIE;14	AES89203	ESW03775
MtFIE;15	KEH31514	ESW28748
MtFIE;15	KEH31514	ESW27867
MtFIE;15	KEH31514	ESW08717
MtFIE;16	AES91853	ESW26257
MtFIE;17	KEH32469	ESW26610
MtFIE;19	KEH24722	ESW22858
MtMSI1;1	AES65422	ESW10721
MtMSI1;2	AES67857	ESW22520
MtMSI1;2	AES67857	ESW10721
MtMSI1;3	AES89375	ESW03710
MtMSI1;4	AES90706	ESW30898

## Sheet: MT-SB
Supplemental Table S4 Syntenic relationships between M. truncatula and other six plant species
Medicago truncatula gene name	Medicago truncatula gene ID	Sorghum bicolor gene ID
MtBMI1A	KEH23864	KXG37592
MtBMI1A	KEH23864	KXG37357
MtBMI1A	KEH23864	KXG34542
MtVRN1;1	AES59517	KXG38006
MtSWN	AES61647	KXG40039
MtMEA;2	AES82191	KXG40039
MtFIE;1	KEH39820	KXG31720
MtFIE;10	AES73552	KXG20501
MtFIE;12	KEH28771	OQU84617
MtMSI1;3	AES89375	EER97107

## Sheet: MT-BD
Supplemental Table S4 Syntenic relationships between M. truncatula and other six plant species
Medicago truncatula gene name	Medicago truncatula gene ID	Brachypodium distachyon gene ID
MtBMI1A	KEH23864	KQK13284
MtBMI1A	KEH23864	KQK12691
MtVRN1;1	AES59517	KQK14140
MtVRN1;2	AES59519	KQK14139
MtSWN	AES61647	KQK22000
MtMEA;2	AES82191	KQK22000
MtFIE;1	KEH39820	KQK02986
MtFIE;5	AES67037	KQJ91583
MtMSI1;3	AES89375	KQJ91252

## Sheet: MT-OS
Supplemental Table S4 Syntenic relationships between M. truncatula and other six plant species
Medicago truncatula gene name	Medicago truncatula gene ID	Oryza sativa gene ID
MtBMI1A	KEH23864	Os03t0798200-01
MtBMI1A	KEH23864	Os03t0741700-00
MtVRN1;2	AES59519	Os03t0621600-00
MtVRN1;8	AES59529	Os03t0622100-01
MtSWN	AES61647	Os03t0307800-01
MtMEA;2	AES82191	Os03t0307800-01
MtFIE;1	KEH39820	Os01t0177100-02
MtFIE;10	AES73552	Os06t0649500-01
MtMSI1;3	AES89375	Os09t0540600-01

## Sheet: Collinearity gene
Supplemental Table S4 Syntenic relationships between M. truncatula and other six plant species
Monocot			Dicotyledon
Arabidopsis thaliana	Glycine max	Phaseolus vulgaris	Sorghum bicolor	Oryza sativa	Brachypodium distachyon
MtBMI1A	MtBMI1A	MtBMI1A	MtBMI1A	MtBMI1A	MtBMI1A
MtSWN	MtSWN	MtSWN	MtSWN	MtSWN	MtSWN
MtMEA;2	MtMEA;2	MtMEA;2	MtMEA;2	MtMEA;2	MtMEA;2
MtMSI1;3	MtMSI1;3	MtMSI1;3	MtMSI1;3	MtMSI1;3	MtMSI1;3
MtFIE;1	MtFIE;1	MtFIE;1	MtFIE;1	MtFIE;1	MtFIE;1
MtFIE;10	MtFIE;10	MtFIE;10	MtFIE;10	MtFIE;10
MtVRN2	MtVRN2	MtVRN2
MtCLF	MtCLF	MtCLF
MtRING1A	MtRING1A	MtRING1A
MtVRN1;19	MtVRN1;19	MtVRN1;19
MtFIE;3	MtFIE;3	MtFIE;3
MtFIE;6	MtFIE;6	MtFIE;6
MtFIE;11	MtFIE;11	MtFIE;11
MtFIE;14	MtFIE;14	MtFIE;14
MtFIE;15	MtFIE;15	MtFIE;15
MtFIE;17	MtFIE;17	MtFIE;17
MtMSI1;1	MtMSI1;1	MtMSI1;1
MtMSI1;2	MtMSI1;2	MtMSI1;2
