# Supplementary material for: Genome-Wide Identification and Analysis of the Polycomb Group Family in Medicago truncatula
Source: Int J Mol Sci. 2021 Jul 14;22(14):7537. doi: 10.3390/ijms22147537 (PMC8303337; doi:10.3390/ijms22147537)
Supplement: Supplementary file 1 [file ijms-22-07537-s001.zip › Supplemental Table S4 Statistics of syntenic blocks among six plant species.xlsx]

## Sheet: Mt-At
Supplemental Table S5. Statistics of syntenic blocks among six plant species
Collinear block	M. truncatula Gene id	A. thaliana Gene id
12	spe374-transcript:AES61647	spe39-transcript:AT1G02580.1
101	spe374-transcript:AES61647	spe39-transcript:AT4G02020.1
103	spe374-transcript:AES60887	spe39-transcript:AT4G02730.1
111	spe374-transcript:KEH39820	spe39-transcript:AT4G32551.2
158	spe374-transcript:KEH39571	spe39-transcript:AT1G52360.2
161	spe374-transcript:KEH39166	spe39-transcript:AT1G03770.2
163	spe374-transcript:KEH39571	spe39-transcript:AT1G79990.1
217	spe374-transcript:AES65422	spe39-transcript:AT2G19520.1
232	spe374-transcript:KEH39571	spe39-transcript:AT3G15980.5
233	spe374-transcript:AES67037	spe39-transcript:AT3G44530.1
256	spe374-transcript:AES67857	spe39-transcript:AT4G29730.1
274	spe374-transcript:KEH39166	spe39-transcript:AT5G44280.2
351	spe374-transcript:AES74162	spe39-transcript:AT1G52360.2
373	spe374-transcript:AES73552	spe39-transcript:AT5G25150.1
379	spe374-transcript:KEH36027	spe39-transcript:AT5G11530.2
445	spe374-transcript:KEH28771	spe39-transcript:AT1G52360.2
446	spe374-transcript:KEH28771	spe39-transcript:AT1G79990.1
449	spe374-transcript:AES89039	spe39-transcript:AT1G49475.1
486	spe374-transcript:AES89203	spe39-transcript:AT2G21390.1
489	spe374-transcript:AES89375	spe39-transcript:AT2G16780.1
523	spe374-transcript:AES89039	spe39-transcript:AT3G18960.1
553	spe374-transcript:AES89375	spe39-transcript:AT4G35050.1
564	spe374-transcript:KEH32469	spe39-transcript:AT4G29830.1
566	spe374-transcript:KEH31514	spe39-transcript:AT5G67320.1
650	spe374-transcript:AES94654	spe39-transcript:AT2G23380.1
667	spe374-transcript:AES94319	spe39-transcript:AT2G35670.1
692	spe374-transcript:AES94319	spe39-transcript:AT4G16810.1
784	spe374-transcript:AES82191	spe39-transcript:AT1G02580.1
803	spe374-transcript:KEH23864	spe39-transcript:AT2G30580.1
824	spe374-transcript:KEH23864	spe39-transcript:AT3G23060.1
865	spe374-transcript:AES82191	spe39-transcript:AT4G02020.1

## Sheet: Mt-Sb
Supplemental Table S5. Statistics of syntenic blocks among six plant species
Collinear block	M. truncatula Gene id	S. bicolor Gene id
1	spe814-transcript:AES61647	spe345-transcript:KXG40039
21	spe814-transcript:AES59517	spe345-transcript:KXG38006
75	spe814-transcript:KEH23864	spe345-transcript:KXG37592
81	spe814-transcript:AES82191	spe345-transcript:KXG40039
83	spe814-transcript:KEH23864	spe345-transcript:KXG37357
97	spe814-transcript:AES73552	spe345-transcript:KXG20501
147	spe814-transcript:AES89375	spe345-transcript:EER97107
157	spe814-transcript:KEH23864	spe345-transcript:KXG34542
174	spe814-transcript:KEH39820	spe345-transcript:KXG31720
266	spe814-transcript:KEH28771	spe345-transcript:OQU84617

## Sheet: Mt-Bd
Supplemental Table S5. Statistics of syntenic blocks among six plant species
Collinear block	M. truncatula Gene id	B. distachyon Gene id
1	spe837-transcript:AES61647	spe423-transcript:KQK22000
26	spe837-transcript:AES59517	spe423-transcript:KQK14140
26	spe837-transcript:AES59519	spe423-transcript:KQK14139
100	spe837-transcript:KEH23864	spe423-transcript:KQK13284
106	spe837-transcript:AES82191	spe423-transcript:KQK22000
115	spe837-transcript:KEH23864	spe423-transcript:KQK12691
141	spe837-transcript:KEH39820	spe423-transcript:KQK02986
336	spe837-transcript:AES67037	spe423-transcript:KQJ91583
354	spe837-transcript:AES89375	spe423-transcript:KQJ91252

## Sheet: Mt-Os
Supplemental Table S5. Statistics of syntenic blocks among six plant species
Collinear block	M. truncatula Gene id	O. sativa Gene id
17	spe599-transcript:KEH39820	spe657-transcript:Os01t0177100-02
35	spe599-transcript:AES59519	spe657-transcript:Os03t0621600-00
35	spe599-transcript:AES59529	spe657-transcript:Os03t0622100-01
39	spe599-transcript:AES61647	spe657-transcript:Os03t0307800-01
158	spe599-transcript:AES73552	spe657-transcript:Os06t0649500-01
245	spe599-transcript:AES89375	spe657-transcript:Os09t0540600-01
322	spe599-transcript:AES82191	spe657-transcript:Os03t0307800-01
323	spe599-transcript:KEH23864	spe657-transcript:Os03t0798200-01
328	spe599-transcript:KEH23864	spe657-transcript:Os03t0741700-00

## Sheet: Mt-Gm
Supplemental Table S5. Statistics of syntenic blocks among six plant species
Collinear block	M. truncatula Gene id	G. max Gene id
32	spe743-transcript:AES94654	spe335-transcript:KRH77020
32	spe743-transcript:AES94319	spe335-transcript:KRH77315
56	spe743-transcript:KEH43347	spe335-transcript:KRH34689
57	spe743-transcript:AES61647	spe335-transcript:KRH31789
71	spe743-transcript:AES60887	spe335-transcript:KRH32024
90	spe743-transcript:KEH23864	spe335-transcript:KRH32110
96	spe743-transcript:AES82191	spe335-transcript:KRH31789
108	spe743-transcript:KEH40757	spe335-transcript:KRH29560
110	spe743-transcript:AES59530	spe335-transcript:KRH29566
110	spe743-transcript:AES59522	spe335-transcript:KRH29568
112	spe743-transcript:AES67037	spe335-transcript:KRH30454
127	spe743-transcript:AES74162	spe335-transcript:KRH29472
133	spe743-transcript:KEH29870	spe335-transcript:KRH30454
138	spe743-transcript:AES89203	spe335-transcript:KRH29380
138	spe743-transcript:AES89039	spe335-transcript:KRH29560
140	spe743-transcript:KEH31514	spe335-transcript:KRH28415
142	spe743-transcript:AES94319	spe335-transcript:KRH28171
142	spe743-transcript:AES94654	spe335-transcript:KRH28444
160	spe743-transcript:KEH40757	spe335-transcript:KRH24554
161	spe743-transcript:AES67037	spe335-transcript:KRH26615
161	spe743-transcript:KEH39166	spe335-transcript:KRH26963
164	spe743-transcript:KEH39166	spe335-transcript:KRH25627
177	spe743-transcript:AES74162	spe335-transcript:KRH24483
190	spe743-transcript:AES89375	spe335-transcript:KRH24317
190	spe743-transcript:AES89203	spe335-transcript:KRH24398
190	spe743-transcript:AES89039	spe335-transcript:KRH24554
195	spe743-transcript:KEH29870	spe335-transcript:KRH26615
214	spe743-transcript:AES67857	spe335-transcript:KRH23320
214	spe743-transcript:KEH39571	spe335-transcript:KRH23485
214	spe743-transcript:KEH39574	spe335-transcript:RCW19124
224	spe743-transcript:KEH39166	spe335-transcript:KRH22365
224	spe743-transcript:AES67037	spe335-transcript:KRH22694
236	spe743-transcript:KEH29870	spe335-transcript:KRH22694
247	spe743-transcript:KEH32469	spe335-transcript:KRH19247
248	spe743-transcript:KEH28771	spe335-transcript:KRH23485
291	spe743-transcript:AES59519	spe335-transcript:KRH15281
291	spe743-transcript:AES59517	spe335-transcript:KRH15287
292	spe743-transcript:KEH39820	spe335-transcript:KRH16037
312	spe743-transcript:AES73552	spe335-transcript:KRH15678
339	spe743-transcript:AES65422	spe335-transcript:KRH12388
345	spe743-transcript:KEH39571	spe335-transcript:KRH09836
345	spe743-transcript:AES67857	spe335-transcript:KRH10009
355	spe743-transcript:KEH28771	spe335-transcript:KRH09836
430	spe743-transcript:AES59517	spe335-transcript:KRH05746
430	spe743-transcript:AES59519	spe335-transcript:KRH05749
431	spe743-transcript:KEH39820	spe335-transcript:KRH05081
460	spe743-transcript:AES91853	spe335-transcript:KRH02239
460	spe743-transcript:KEH32469	spe335-transcript:KRH02663
463	spe743-transcript:KEH31514	spe335-transcript:RCW18918
483	spe743-transcript:AES70712	spe335-transcript:KRG98397
561	spe743-transcript:KEH24722	spe335-transcript:KRG93161
563	spe743-transcript:KEH23864	spe335-transcript:KRG95629
564	spe743-transcript:AES82191	spe335-transcript:KRG96530
582	spe743-transcript:AES61647	spe335-transcript:KRH69214
583	spe743-transcript:AES60887	spe335-transcript:KRH71413
647	spe743-transcript:AES82191	spe335-transcript:KRH69214
648	spe743-transcript:KEH23864	spe335-transcript:KRH71326
676	spe743-transcript:KEH43347	spe335-transcript:KRG92098
679	spe743-transcript:KEH40757	spe335-transcript:KRG89212
738	spe743-transcript:KEH23864	spe335-transcript:KRH67309
738	spe743-transcript:AES82191	spe335-transcript:KRH68267
768	spe743-transcript:KEH39820	spe335-transcript:KRH61834
776	spe743-transcript:AES73552	spe335-transcript:KRH61671
776	spe743-transcript:KEH36039	spe335-transcript:KRH62040
782	spe743-transcript:AES68276	spe335-transcript:KRH64823
789	spe743-transcript:AES74162	spe335-transcript:KRH60850
798	spe743-transcript:KEH31514	spe335-transcript:KRH61363
836	spe743-transcript:AES90706	spe335-transcript:KRH58490
837	spe743-transcript:KEH31514	spe335-transcript:KRH58014
858	spe743-transcript:KEH24722	spe335-transcript:KRH56498
860	spe743-transcript:KEH20606	spe335-transcript:KRH58776
866	spe743-transcript:KEH39820	spe335-transcript:KRH52508
876	spe743-transcript:KEH39166	spe335-transcript:KRH55928
882	spe743-transcript:AES73552	spe335-transcript:KRH52333
882	spe743-transcript:KEH36039	spe335-transcript:KRH52712
887	spe743-transcript:AES74162	spe335-transcript:KRH51535
928	spe743-transcript:KEH40757	spe335-transcript:KRH49567
938	spe743-transcript:KEH39571	spe335-transcript:KRH47521
943	spe743-transcript:KEH28771	spe335-transcript:KRH47521
949	spe743-transcript:AES91853	spe335-transcript:KRH50874
984	spe743-transcript:KEH39571	spe335-transcript:KRH44383
1011	spe743-transcript:AES70712	spe335-transcript:KRH46477
1012	spe743-transcript:AES90706	spe335-transcript:KRH42369
1016	spe743-transcript:KEH28771	spe335-transcript:KRH44383
1037	spe743-transcript:AES78881	spe335-transcript:KRH46518
1045	spe743-transcript:KEH20606	spe335-transcript:KRH42676
1071	spe743-transcript:AES65422	spe335-transcript:KRH37388

## Sheet: Mt-Pv
Supplemental Table S5. Statistics of syntenic blocks among six plant species
Collinear block	M. truncatula Gene id	P.vulgaris Gene id
19	spe598-transcript:AES59517	spe196-transcript:ESW32802
21	spe598-transcript:AES61647	spe196-transcript:ESW35175
22	spe598-transcript:KEH39820	spe196-transcript:ESW33245
34	spe598-transcript:AES73552	spe196-transcript:ESW33090
56	spe598-transcript:KEH23864	spe196-transcript:ESW34497
56	spe598-transcript:AES82191	spe196-transcript:ESW35175
75	spe598-transcript:KEH39571	spe196-transcript:ESW07698
93	spe598-transcript:KEH28771	spe196-transcript:ESW07698
127	spe598-transcript:AES59521	spe196-transcript:ESW03903
127	spe598-transcript:AES59530	spe196-transcript:ESW03899
129	spe598-transcript:KEH40757	spe196-transcript:ESW03899
141	spe598-transcript:KEH39166	spe196-transcript:ESW04797
148	spe598-transcript:AES74162	spe196-transcript:ESW03837
161	spe598-transcript:AES89039	spe196-transcript:ESW03899
161	spe598-transcript:AES89203	spe196-transcript:ESW03775
161	spe598-transcript:AES89375	spe196-transcript:ESW03710
222	spe598-transcript:AES90706	spe196-transcript:ESW30898
224	spe598-transcript:KEH31514	spe196-transcript:ESW28748
229	spe598-transcript:AES94654	spe196-transcript:ESW28776
229	spe598-transcript:AES94319	spe196-transcript:ESW28571
286	spe598-transcript:KEH40757	spe196-transcript:ESW25147
318	spe598-transcript:AES91853	spe196-transcript:ESW26257
318	spe598-transcript:KEH32469	spe196-transcript:ESW26610
326	spe598-transcript:KEH31514	spe196-transcript:ESW27867
389	spe598-transcript:KEH24722	spe196-transcript:ESW22858
436	spe598-transcript:AES67857	spe196-transcript:ESW22520
437	spe598-transcript:KEH39571	spe196-transcript:ESW22664
443	spe598-transcript:KEH39166	spe196-transcript:ESW21817
443	spe598-transcript:AES67037	spe196-transcript:ESW22080
470	spe598-transcript:KEH29870	spe196-transcript:ESW22080
478	spe598-transcript:KEH28771	spe196-transcript:ESW22664
508	spe598-transcript:AES70712	spe196-transcript:ESW18692
544	spe598-transcript:AES61647	spe196-transcript:ESW17139
583	spe598-transcript:AES60887	spe196-transcript:ESW16634
622	spe598-transcript:KEH23864	spe196-transcript:ESW16691
635	spe598-transcript:AES82191	spe196-transcript:ESW17139
738	spe598-transcript:AES78881	spe196-transcript:ESW12760
762	spe598-transcript:KEH39820	spe196-transcript:ESW09057
767	spe598-transcript:AES67857	spe196-transcript:ESW10721
769	spe598-transcript:AES65422	spe196-transcript:ESW10721
778	spe598-transcript:KEH36039	spe196-transcript:ESW09187
778	spe598-transcript:AES73552	spe196-transcript:ESW08944
816	spe598-transcript:KEH31514	spe196-transcript:ESW08717
