# Supplementary material for: Genome-Wide Identification and Analysis of the Polycomb Group Family in Medicago truncatula
Source: Int J Mol Sci. 2021 Jul 14;22(14):7537. doi: 10.3390/ijms22147537 (PMC8303337; doi:10.3390/ijms22147537)
Supplement: Supplementary file 1 [file ijms-22-07537-s001.zip › Supplemental Table S5 Enrichment analysis of top two MCODE genes function..xlsx]

## Sheet: Sheet1
Supplemental Table S5 Enrichment analysis of top two MCODE genes function.
MCODE	GO term	Term type	Description	Gene number	P value	FDR
MCODE-1	GO:0080090	P	regulation of primary metabolic process	6	0.00027	0.0034
MCODE-1	GO:0019222	P	regulation of metabolic process	6	0.00035	0.0034
MCODE-1	GO:0031326	P	regulation of cellular biosynthetic process	6	0.00026	0.0034
MCODE-1	GO:0031323	P	regulation of cellular metabolic process	6	0.00032	0.0034
MCODE-1	GO:0045449	P	regulation of transcription	6	0.00025	0.0034
MCODE-1	GO:0032774	P	RNA biosynthetic process	6	0.0004	0.0034
MCODE-1	GO:0060255	P	regulation of macromolecule metabolic process	6	0.0003	0.0034
MCODE-1	GO:0010468	P	regulation of gene expression	6	0.00028	0.0034
MCODE-1	GO:0019219	P	regulation of nucleobase, nucleoside, nucleotide and nucleic acid metabolic process	6	0.00026	0.0034
MCODE-1	GO:0009889	P	regulation of biosynthetic process	6	0.00026	0.0034
MCODE-1	GO:0051171	P	regulation of nitrogen compound metabolic process	6	0.00026	0.0034
MCODE-1	GO:0051252	P	regulation of RNA metabolic process	6	0.00025	0.0034
MCODE-1	GO:0006355	P	regulation of transcription, DNA-dependent	6	0.00025	0.0034
MCODE-1	GO:0010556	P	regulation of macromolecule biosynthetic process	6	0.00026	0.0034
MCODE-1	GO:0006350	P	transcription	6	0.0004	0.0034
MCODE-1	GO:0006351	P	transcription, DNA-dependent	6	0.0004	0.0034
MCODE-1	GO:0016070	P	RNA metabolic process	6	0.001	0.0082
MCODE-1	GO:0034645	P	cellular macromolecule biosynthetic process	6	0.0029	0.021
MCODE-1	GO:0009059	P	macromolecule biosynthetic process	6	0.0029	0.021
MCODE-1	GO:0010467	P	gene expression	6	0.0036	0.024
MCODE-1	GO:0050789	P	regulation of biological process	6	0.0041	0.025
MCODE-1	GO:0006139	P	nucleobase, nucleoside, nucleotide and nucleic acid metabolic process	6	0.0044	0.025
MCODE-1	GO:0065007	P	biological regulation	6	0.0043	0.025
MCODE-1	GO:0050794	P	regulation of cellular process	6	0.0039	0.025
MCODE-1	GO:0006807	P	nitrogen compound metabolic process	6	0.01	0.054
MCODE-1	GO:0044249	P	cellular biosynthetic process	6	0.011	0.055
MCODE-1	GO:0009058	P	biosynthetic process	6	0.012	0.06
MCODE-1	GO:0005488	F	binding	16	0.0036	0.011
MCODE-1	GO:0003677	F	DNA binding	6	0.004	0.011
MCODE-1	GO:0005515	F	protein binding	10	0.0041	0.011
MCODE-1	GO:0003676	F	nucleic acid binding	6	0.032	0.067
MCODE-2	GO:0005515	F	protein binding	9	0.00085	0.0026
MCODE-2	GO:0005488	F	binding	12	0.015	0.023
