# Supplementary material for: Genome-Wide Identification and Analysis of the Polycomb Group Family in Medicago truncatula
Source: Int J Mol Sci. 2021 Jul 14;22(14):7537. doi: 10.3390/ijms22147537 (PMC8303337; doi:10.3390/ijms22147537)
Supplement: Supplementary file 1 [file ijms-22-07537-s001.zip › Supplemental Table S6 Gene information of different differentially expressed gene sets .xlsx]

## Sheet: Sheet1
Supplemental Table S6 Gene information of different differentially expressed gene sets
DEG sets	DEG
	Up-regulated genes	Down-regulated genes
CK vs ABA	MtFIE;2	MtVRN1;19
CK vs Cold	MtEMF1;2	-
CK vs Drought	-	MtVRN1;11
CK vs Freezing	MtEMF1;2	MtEMF1;1
Cold treatment
0h vs 2h	-	MtFIE;15, MtBMI1A
0h vs 6h	MtEMF1;2, MtMEA;1	MtBMI1A
0h vs 12h	MtEMF1;2, MtMEA;1	MtVRN1;3, MtVRN1;9
Drought treatment
0h vs 2h	MtFIE;15	MtSWN
0h vs 6h	MtFIE;15, MtMEA;1, MtVRN1;20	MtFIE;16, MtFIE;17, MtMSI1;3, MtVRN1;2
0h vs 12h	MtFIE;15	MtFIE;17, MtVRN1;12, MtMSI1;3
Salt treatment
0h vs 2h	MtBMI1A, MtFIE;15, MtMEA;1, MtMEA;2, MtSWN, MtVRN1;12	MtEMF2
0h vs 6h	MtBMI1A, MtFIE;2, MtMEA;1, MtMEA;2, MtVRN1;20	MtEMF2
0h vs 12h	MtBMI1A, MtFIE;2, MtFIE;15, MtVRN1;20	MtVRN1;9, MtMSI1;3, MtMSI1;5
