# Supplementary material for: Genome-Wide Identification and Analysis of the Polycomb Group Family in Medicago truncatula
Source: Int J Mol Sci. 2021 Jul 14;22(14):7537. doi: 10.3390/ijms22147537 (PMC8303337; doi:10.3390/ijms22147537)
Supplement: Supplementary file 1 [file ijms-22-07537-s001.zip › Supplemental Table S7 Statistics of cis-acting elements of PRC1 and PRC2 members in M. truncatula.xlsx]

## Sheet: Environment
Supplemental Table S6. Statistics of cis-acting elements of PRC1 and PRC2 members in M. truncatula
PcG family	gene	Type of response related to environment	The element
PRC1	MtBMI1A	light response	Box 4
	MtBMI1A	drought inducibility	MBS
	MtBMI1A	drought inducibility	MBS
	MtBMI1A	light response	MRE
	MtBMI1A	light response	G-box
	MtBMI1A	light response	L-box
	MtBMI1A	light response	chs-CMA1a
	MtBMI1A	abscisic acid response	ABRE
	MtBMI1A	abscisic acid response	ABRE
	MtBMI1A	abscisic acid response	ABRE
	MtBMI1A	anaerobic induction	ARE
	MtBMI1A	light response	GT1-motif
	MtBMI1A	light response	GT1-motif
	MtBMI1A	light response	GT1-motif
	MtBMI1A	light response	GT1-motif
	MtBMI1A	light response	GT1-motif
	MtBMI1A	light response	I-box
	MtBMI1A	light response	I-box
	MtBMI1A	light response	G-Box
	MtBMI1A	light response	G-Box
	MtBMI1A	low temperature response	LTR
	MtEMF1;1	auxin response	AuxRR-core
	MtEMF1;1	light response	TCT-motif
	MtEMF1;1	light response	TCT-motif
	MtEMF1;1	light response	TCT-motif
	MtEMF1;1	MeJA response	CGTCA-motif
	MtEMF1;1	MeJA response	CGTCA-motif
	MtEMF1;1	low temperature response	LTR
	MtEMF1;1	low temperature response	LTR
	MtEMF1;1	light response	G-Box
	MtEMF1;1	light response	G-Box
	MtEMF1;1	light response	G-Box
	MtEMF1;1	light response	GT1-motif
	MtEMF1;1	light response	GT1-motif
	MtEMF1;1	light response	GT1-motif
	MtEMF1;1	abscisic acid response	ABRE
	MtEMF1;1	abscisic acid response	ABRE
	MtEMF1;1	abscisic acid response	ABRE
	MtEMF1;1	abscisic acid response	ABRE
	MtEMF1;1	abscisic acid response	ABRE
	MtEMF1;1	abscisic acid response	ABRE
	MtEMF1;1	MeJA response	TGACG-motif
	MtEMF1;1	MeJA response	TGACG-motif
	MtEMF1;1	light response	G-box
	MtEMF1;1	light response	G-box
	MtEMF1;1	light response	G-box
	MtEMF1;1	light response	G-box
	MtEMF1;1	light response	G-box
	MtEMF1;1	light response	AE-box
	MtEMF1;1	light response	MRE
	MtEMF1;1	circadian control	circadian
	MtEMF1;1	light response	ATCT-motif
	MtEMF1;1	light response	Box 4
	MtEMF1;1	light response	Box 4
	MtEMF1;1	light response	Box 4
	MtEMF1;1	light response	Box 4
	MtEMF1;1	light response	Box 4
	MtEMF1;1	light response	Box 4
	MtEMF1;1	light response	Box 4
	MtEMF1;2	MeJA response	TGACG-motif
	MtEMF1;2	MeJA response	TGACG-motif
	MtEMF1;2	abscisic acid response	ABRE
	MtEMF1;2	abscisic acid response	ABRE
	MtEMF1;2	abscisic acid response	ABRE
	MtEMF1;2	abscisic acid response	ABRE
	MtEMF1;2	abscisic acid response	ABRE
	MtEMF1;2	abscisic acid response	ABRE
	MtEMF1;2	light response	GT1-motif
	MtEMF1;2	light response	GT1-motif
	MtEMF1;2	light response	GT1-motif
	MtEMF1;2	low temperature response	LTR
	MtEMF1;2	low temperature response	LTR
	MtEMF1;2	MeJA response	CGTCA-motif
	MtEMF1;2	MeJA response	CGTCA-motif
	MtEMF1;2	light response	G-Box
	MtEMF1;2	light response	G-Box
	MtEMF1;2	light response	G-Box
	MtEMF1;2	auxin response	AuxRR-core
	MtEMF1;2	light response	TCT-motif
	MtEMF1;2	light response	TCT-motif
	MtEMF1;2	light response	TCT-motif
	MtEMF1;2	light response	ATTAAT
	MtEMF1;2	light response	ATTAAT
	MtEMF1;2	light response	ATTAAT
	MtEMF1;2	light response	ATTAAT
	MtEMF1;2	light response	ATTAAT
	MtEMF1;2	light response	ATTAAT
	MtEMF1;2	light response	ATTAAT
	MtEMF1;2	light response	AATCTAATCC
	MtEMF1;2	circadian control	circadian
	MtEMF1;2	light response	AE-box
	MtEMF1;2	light response	MRE
	MtEMF1;2	light response	G-box
	MtEMF1;2	light response	G-box
	MtEMF1;2	light response	G-box
	MtEMF1;2	light response	G-box
	MtEMF1;2	light response	G-box
	MtRING1A	light response	AE-box
	MtRING1A	light response	MRE
	MtRING1A	light response	ACE
	MtRING1A	light response	GATA-motif
	MtRING1A	light response	GATA-motif
	MtRING1A	light response	G-box
	MtRING1A	light response	G-box
	MtRING1A	light response	G-box
	MtRING1A	light response	G-box
	MtRING1A	light response	G-box
	MtRING1A	light response	G-box
	MtRING1A	light response	G-box
	MtRING1A	light response	GTGGC-motif
	MtRING1A	light response	GTGGC-motif
	MtRING1A	light response	Box 4
	MtRING1A	light response	Box 4
	MtRING1A	light response	Box 4
	MtRING1A	light response	Box 4
	MtRING1A	defense and stress response	TC-rich repeats
	MtRING1A	light response	Sp1
	MtRING1A	auxin response	AuxRR-core
	MtRING1A	light response	TCT-motif
	MtRING1A	light response	TCT-motif
	MtRING1A	gibberellin response	P-box
	MtRING1A	light response	G-Box
	MtRING1A	light response	G-Box
	MtRING1A	light response	G-Box
	MtRING1A	light response	G-Box
	MtRING1A	MeJA response	CGTCA-motif
	MtRING1A	anaerobic induction	ARE
	MtRING1A	anaerobic induction	ARE
	MtRING1A	anaerobic induction	ARE
	MtRING1A	anaerobic induction	ARE
	MtRING1A	abscisic acid response	ABRE
	MtRING1A	abscisic acid response	ABRE
	MtRING1A	abscisic acid response	ABRE
	MtRING1A	abscisic acid response	ABRE
	MtRING1A	abscisic acid response	ABRE
	MtRING1A	abscisic acid response	ABRE
	MtRING1A	abscisic acid response	ABRE
	MtRING1A	abscisic acid response	ABRE
	MtRING1A	abscisic acid response	ABRE
	MtRING1A	light response	chs-CMA1a
	MtRING1A	light response	GT1-motif
	MtRING1A	gibberellin response	TATC-box
	MtRING1A	MeJA response	TGACG-motif
	MtRING1B;1	light response	G-box
	MtRING1B;1	light response	G-box
	MtRING1B;1	light response	AE-box
	MtRING1B;1	light response	MRE
	MtRING1B;1	salicylic acid response	TCA-element
	MtRING1B;1	light response	chs-CMA2b
	MtRING1B;1	light response	Box 4
	MtRING1B;1	light response	Box 4
	MtRING1B;1	light response	Box 4
	MtRING1B;1	low temperature response	LTR
	MtRING1B;1	low temperature response	LTR
	MtRING1B;1	MeJA response	CGTCA-motif
	MtRING1B;1	light response	G-Box
	MtRING1B;1	light response	GT1-motif
	MtRING1B;1	anaerobic induction	ARE
	MtRING1B;1	anaerobic induction	ARE
	MtRING1B;1	anaerobic induction	ARE
	MtRING1B;1	abscisic acid response	ABRE
	MtRING1B;1	abscisic acid response	ABRE
	MtRING1B;1	MeJA response	TGACG-motif
	MtRING1B;1	gibberellin response	TATC-box
	MtRING1B;2	drought inducibility	CAACTG
	MtRING1B;2	drought inducibility	CAACTG
	MtRING1B;2	drought inducibility	CAACTG
	MtRING1B;2	drought inducibility	CAACTG
	MtRING1B;2	light response	Box 4
	MtRING1B;2	light response	Box 4
	MtRING1B;2	light response	Box 4
	MtRING1B;2	salicylic acid response	TCA-element
	MtRING1B;2	auxin response	TGA-element
	MtRING1B;2	auxin response	TGA-element
	MtRING1B;2	auxin response	TGA-element
	MtRING1B;2	auxin response	TGA-element
	MtRING1B;2	light response	ACE
	MtRING1B;2	light response	MRE
	MtRING1B;2	abscisic acid response	ABRE
	MtRING1B;2	anaerobic induction	ARE
	MtRING1B;2	anaerobic induction	ARE
	MtRING1B;2	light response	GT1-motif
	MtRING1B;2	light response	GT1-motif
	MtRING1B;2	light response	G-Box
	MtRING1B;2	light response	Sp1
	MtRING1B;2	light response	Sp1
	MtRING1B;2	auxin response	AuxRR-core
	MtVRN1;1	light response	Box 4
	MtVRN1;1	light response	Box 4
	MtVRN1;1	light response	Box 4
	MtVRN1;1	light response	Box 4
	MtVRN1;1	light response	Box 4
	MtVRN1;1	light response	Box 4
	MtVRN1;1	light response	Box 4
	MtVRN1;1	defense and stress response	TC-rich repeats
	MtVRN1;1	light response	GATA-motif
	MtVRN1;1	light response	G-box
	MtVRN1;1	light response	G-box
	MtVRN1;1	auxin response	TGA-element
	MtVRN1;1	auxin response	TGA-element
	MtVRN1;1	abscisic acid response	ABRE
	MtVRN1;1	abscisic acid response	ABRE
	MtVRN1;1	anaerobic induction	ARE
	MtVRN1;1	anaerobic induction	ARE
	MtVRN1;1	anaerobic induction	ARE
	MtVRN1;1	anaerobic induction	ARE
	MtVRN1;1	anaerobic induction	ARE
	MtVRN1;1	anaerobic induction	ARE
	MtVRN1;1	light response	GT1-motif
	MtVRN1;1	MeJA response	TGACG-motif
	MtVRN1;1	gibberellin response	P-box
	MtVRN1;1	light response	GA-motif
	MtVRN1;1	light response	Sp1
	MtVRN1;1	MeJA response	CGTCA-motif
	MtVRN1;1	light response	G-Box
	MtVRN1;2	light response	G-Box
	MtVRN1;2	light response	G-Box
	MtVRN1;2	MeJA response	CGTCA-motif
	MtVRN1;2	MeJA response	CGTCA-motif
	MtVRN1;2	MeJA response	CGTCA-motif
	MtVRN1;2	light response	I-box
	MtVRN1;2	MeJA response	TGACG-motif
	MtVRN1;2	MeJA response	TGACG-motif
	MtVRN1;2	MeJA response	TGACG-motif
	MtVRN1;2	light response	GT1-motif
	MtVRN1;2	abscisic acid response	ABRE
	MtVRN1;2	abscisic acid response	ABRE
	MtVRN1;2	abscisic acid response	ABRE
	MtVRN1;2	abscisic acid response	ABRE
	MtVRN1;2	salicylic acid response	TCA-element
	MtVRN1;2	auxin response	TGA-element
	MtVRN1;2	light response	G-box
	MtVRN1;2	light response	G-box
	MtVRN1;2	light response	G-box
	MtVRN1;2	light response	G-box
	MtVRN1;2	light response	MRE
	MtVRN1;2	drought inducibility	MBS
	MtVRN1;2	light response	ATCT-motif
	MtVRN1;2	light response	Box 4
	MtVRN1;2	light response	Box 4
	MtVRN1;3	light response	ATC-motif
	MtVRN1;3	light response	ATC-motif
	MtVRN1;3	light response	Box 4
	MtVRN1;3	light response	TCCC-motif
	MtVRN1;3	light response	ACE
	MtVRN1;3	light response	ACE
	MtVRN1;3	light response	GATA-motif
	MtVRN1;3	light response	G-box
	MtVRN1;3	light response	G-box
	MtVRN1;3	auxin response	TGA-element
	MtVRN1;3	anaerobic induction	ARE
	MtVRN1;3	anaerobic induction	ARE
	MtVRN1;3	MeJA response	TGACG-motif
	MtVRN1;3	MeJA response	TGACG-motif
	MtVRN1;3	light response	I-box
	MtVRN1;3	light response	I-box
	MtVRN1;3	light response	Sp1
	MtVRN1;3	light response	TCT-motif
	MtVRN1;3	low temperature response	LTR
	MtVRN1;3	MeJA response	CGTCA-motif
	MtVRN1;3	MeJA response	CGTCA-motif
	MtVRN1;4	drought inducibility	MBS
	MtVRN1;4	defense and stress response	TC-rich repeats
	MtVRN1;4	light response	Box 4
	MtVRN1;4	light response	Box 4
	MtVRN1;4	light response	Box 4
	MtVRN1;4	light response	Box 4
	MtVRN1;4	salicylic acid response	TCA-element
	MtVRN1;4	salicylic acid response	TCA-element
	MtVRN1;4	light response	GATA-motif
	MtVRN1;4	auxin response	TGA-element
	MtVRN1;4	auxin response	TGA-element
	MtVRN1;4	MeJA response	TGACG-motif
	MtVRN1;4	MeJA response	TGACG-motif
	MtVRN1;4	anaerobic induction	ARE
	MtVRN1;4	abscisic acid response	ABRE
	MtVRN1;4	abscisic acid response	ABRE
	MtVRN1;4	light response	chs-CMA1a
	MtVRN1;4	MeJA response	CGTCA-motif
	MtVRN1;4	MeJA response	CGTCA-motif
	MtVRN1;4	light response	G-Box
	MtVRN1;4	light response	G-Box
	MtVRN1;4	light response	I-box
	MtVRN1;4	light response	TCT-motif
	MtVRN1;5	light response	TCT-motif
	MtVRN1;5	gibberellin response	P-box
	MtVRN1;5	MeJA response	CGTCA-motif
	MtVRN1;5	MeJA response	CGTCA-motif
	MtVRN1;5	light response	GT1-motif
	MtVRN1;5	anaerobic induction	ARE
	MtVRN1;5	abscisic acid response	ABRE
	MtVRN1;5	MeJA response	TGACG-motif
	MtVRN1;5	MeJA response	TGACG-motif
	MtVRN1;5	auxin response	TGA-element
	MtVRN1;5	auxin response	TGA-element
	MtVRN1;5	auxin response	TGA-element
	MtVRN1;5	light response	GATA-motif
	MtVRN1;5	light response	GATA-motif
	MtVRN1;5	light response	GATA-motif
	MtVRN1;5	light response	G-box
	MtVRN1;5	light response	G-box
	MtVRN1;5	light response	AE-box
	MtVRN1;5	circadian control	circadian
	MtVRN1;5	light response	ATCT-motif
	MtVRN1;5	light response	Box 4
	MtVRN1;5	light response	Box 4
	MtVRN1;5	light response	Box 4
	MtVRN1;5	drought inducibility	MBS
	MtVRN1;6	light response	TCT-motif
	MtVRN1;6	light response	TCT-motif
	MtVRN1;6	light response	TCT-motif
	MtVRN1;6	MeJA response	CGTCA-motif
	MtVRN1;6	MeJA response	CGTCA-motif
	MtVRN1;6	MeJA response	CGTCA-motif
	MtVRN1;6	MeJA response	CGTCA-motif
	MtVRN1;6	MeJA response	CGTCA-motif
	MtVRN1;6	MeJA response	CGTCA-motif
	MtVRN1;6	abscisic acid response	ABRE
	MtVRN1;6	anaerobic induction	ARE
	MtVRN1;6	anaerobic induction	ARE
	MtVRN1;6	light response	GT1-motif
	MtVRN1;6	MeJA response	TGACG-motif
	MtVRN1;6	MeJA response	TGACG-motif
	MtVRN1;6	MeJA response	TGACG-motif
	MtVRN1;6	MeJA response	TGACG-motif
	MtVRN1;6	MeJA response	TGACG-motif
	MtVRN1;6	MeJA response	TGACG-motif
	MtVRN1;6	auxin response	TGA-element
	MtVRN1;6	auxin response	TGA-element
	MtVRN1;6	auxin response	TGA-element
	MtVRN1;6	light response	MRE
	MtVRN1;6	light response	ACE
	MtVRN1;6	circadian control	circadian
	MtVRN1;6	light response	Box 4
	MtVRN1;6	light response	Box 4
	MtVRN1;6	light response	Box 4
	MtVRN1;6	defense and stress response	TC-rich repeats
	MtVRN1;6	light response	TCCC-motif
	MtVRN1;7	light response	G-box
	MtVRN1;7	light response	G-box
	MtVRN1;7	auxin response	TGA-element
	MtVRN1;7	salicylic acid response	TCA-element
	MtVRN1;7	circadian control	circadian
	MtVRN1;7	circadian control	circadian
	MtVRN1;7	circadian control	circadian
	MtVRN1;7	light response	Box 4
	MtVRN1;7	light response	Box 4
	MtVRN1;7	low temperature response	LTR
	MtVRN1;7	light response	GT1-motif
	MtVRN1;7	light response	GT1-motif
	MtVRN1;7	light response	GT1-motif
	MtVRN1;7	light response	GT1-motif
	MtVRN1;7	light response	GT1-motif
	MtVRN1;7	abscisic acid response	ABRE
	MtVRN1;7	abscisic acid response	ABRE
	MtVRN1;7	anaerobic induction	ARE
	MtVRN1;7	anaerobic induction	ARE
	MtVRN1;8	light response	TCT-motif
	MtVRN1;8	light response	TCT-motif
	MtVRN1;8	light response	I-box
	MtVRN1;8	circadian control	circadian
	MtVRN1;8	light response	chs-CMA2a
	MtVRN1;8	light response	Box 4
	MtVRN1;8	light response	Box 4
	MtVRN1;8	light response	Box 4
	MtVRN1;8	light response	Box 4
	MtVRN1;8	light response	Box 4
	MtVRN1;8	light response	Box 4
	MtVRN1;8	light response	Box 4
	MtVRN1;8	light response	Box 4
	MtVRN1;8	light response	Box 4
	MtVRN1;8	light response	Box 4
	MtVRN1;8	light response	chs-CMA1a
	MtVRN1;8	light response	GT1-motif
	MtVRN1;8	light response	GT1-motif
	MtVRN1;8	light response	GT1-motif
	MtVRN1;9	auxin response	TGA-element
	MtVRN1;9	MeJA response	CGTCA-motif
	MtVRN1;9	MeJA response	CGTCA-motif
	MtVRN1;9	low temperature response	LTR
	MtVRN1;9	light response	Box 4
	MtVRN1;9	light response	Box 4
	MtVRN1;9	light response	GT1-motif
	MtVRN1;9	light response	GT1-motif
	MtVRN1;9	anaerobic induction	ARE
	MtVRN1;9	anaerobic induction	ARE
	MtVRN1;9	drought inducibility	MBS
	MtVRN1;9	drought inducibility	MBS
	MtVRN1;9	MeJA response	TGACG-motif
	MtVRN1;9	MeJA response	TGACG-motif
	MtVRN1;10	light response	GT1-motif
	MtVRN1;10	anaerobic induction	ARE
	MtVRN1;10	anaerobic induction	ARE
	MtVRN1;10	MeJA response	TGACG-motif
	MtVRN1;10	MeJA response	TGACG-motif
	MtVRN1;10	gibberellin response	P-box
	MtVRN1;10	light response	TCT-motif
	MtVRN1;10	MeJA response	CGTCA-motif
	MtVRN1;10	MeJA response	CGTCA-motif
	MtVRN1;10	light response	AE-box
	MtVRN1;10	light response	MRE
	MtVRN1;10	light response	MRE
	MtVRN1;10	salicylic acid response	TCA-element
	MtVRN1;10	salicylic acid response	TCA-element
	MtVRN1;11	MeJA response	TGACG-motif
	MtVRN1;11	MeJA response	TGACG-motif
	MtVRN1;11	light response	GT1-motif
	MtVRN1;11	abscisic acid response	ABRE
	MtVRN1;11	abscisic acid response	ABRE
	MtVRN1;11	low temperature response	LTR
	MtVRN1;11	low temperature response	LTR
	MtVRN1;11	MeJA response	CGTCA-motif
	MtVRN1;11	MeJA response	CGTCA-motif
	MtVRN1;11	light response	AT1-motif
	MtVRN1;11	light response	AT1-motif
	MtVRN1;11	light response	TCT-motif
	MtVRN1;11	gibberellin response	GARE-motif
	MtVRN1;11	drought inducibility	MBS
	MtVRN1;11	defense and stress response	TC-rich repeats
	MtVRN1;11	light response	AAAC-motif
	MtVRN1;11	salicylic acid response	TCA-element
	MtVRN1;11	light response	G-box
	MtVRN1;11	light response	G-box
	MtVRN1;11	light response	G-box
	MtVRN1;11	light response	AE-box
	MtVRN1;11	light response	ACE
	MtVRN1;11	light response	MRE
	MtVRN1;11	light response	MRE
	MtVRN1;11	light response	MRE
	MtVRN1;11	light response	MRE
	MtVRN1;11	light response	MRE
	MtVRN1;12	light response	TCCC-motif
	MtVRN1;12	defense and stress response	TC-rich repeats
	MtVRN1;12	defense and stress response	TC-rich repeats
	MtVRN1;12	defense and stress response	TC-rich repeats
	MtVRN1;12	defense and stress response	TC-rich repeats
	MtVRN1;12	defense and stress response	TC-rich repeats
	MtVRN1;12	light response	Box 4
	MtVRN1;12	drought inducibility	MBS
	MtVRN1;12	light response	G-box
	MtVRN1;12	light response	GATA-motif
	MtVRN1;12	light response	MRE
	MtVRN1;12	light response	GT1-motif
	MtVRN1;12	anaerobic induction	ARE
	MtVRN1;12	anaerobic induction	ARE
	MtVRN1;12	anaerobic induction	ARE
	MtVRN1;12	MeJA response	TGACG-motif
	MtVRN1;12	gibberellin response	P-box
	MtVRN1;12	light response	GA-motif
	MtVRN1;12	light response	TCT-motif
	MtVRN1;12	light response	CAG-motif
	MtVRN1;12	MeJA response	CGTCA-motif
	MtVRN1;13	light response	Box 4
	MtVRN1;13	light response	Box 4
	MtVRN1;13	light response	Box 4
	MtVRN1;13	anaerobic induction	ARE
	MtVRN1;13	anaerobic induction	ARE
	MtVRN1;13	light response	ATC-motif
	MtVRN1;13	light response	GT1-motif
	MtVRN1;13	light response	GT1-motif
	MtVRN1;13	gibberellin response	TATC-box
	MtVRN1;13	light response	I-box
	MtVRN1;13	light response	GATA-motif
	MtVRN1;13	salicylic acid response	TCA-element
	MtVRN1;13	salicylic acid response	TCA-element
	MtVRN1;14	light response	Box II
	MtVRN1;14	defense and stress response	TC-rich repeats
	MtVRN1;14	defense and stress response	TC-rich repeats
	MtVRN1;14	light response	Box 4
	MtVRN1;14	drought inducibility	MBS
	MtVRN1;14	light response	GATA-motif
	MtVRN1;14	light response	G-box
	MtVRN1;14	light response	MRE
	MtVRN1;14	auxin response	TGA-element
	MtVRN1;14	salicylic acid response	TCA-element
	MtVRN1;14	circadian control	circadian
	MtVRN1;14	light response	GT1-motif
	MtVRN1;14	light response	GT1-motif
	MtVRN1;14	anaerobic induction	ARE
	MtVRN1;14	abscisic acid response	ABRE
	MtVRN1;14	abscisic acid response	ABRE
	MtVRN1;14	MeJA response	TGACG-motif
	MtVRN1;14	MeJA response	TGACG-motif
	MtVRN1;14	MeJA response	TGACG-motif
	MtVRN1;14	gibberellin response	P-box
	MtVRN1;14	light response	TCT-motif
	MtVRN1;14	MeJA response	CGTCA-motif
	MtVRN1;14	MeJA response	CGTCA-motif
	MtVRN1;14	MeJA response	CGTCA-motif
	MtVRN1;14	low temperature response	LTR
	MtVRN1;14	light response	G-Box
	MtVRN1;15	anaerobic induction	ARE
	MtVRN1;15	anaerobic induction	ARE
	MtVRN1;15	light response	chs-CMA1a
	MtVRN1;15	MeJA response	TGACG-motif
	MtVRN1;15	MeJA response	TGACG-motif
	MtVRN1;15	light response	GA-motif
	MtVRN1;15	light response	GA-motif
	MtVRN1;15	low temperature response	LTR
	MtVRN1;15	low temperature response	LTR
	MtVRN1;15	MeJA response	CGTCA-motif
	MtVRN1;15	MeJA response	CGTCA-motif
	MtVRN1;15	auxin response	TGA-element
	MtVRN1;15	light response	GATA-motif
	MtVRN1;15	light response	AE-box
	MtVRN1;15	light response	ACE
	MtVRN1;15	salicylic acid response	TCA-element
	MtVRN1;15	salicylic acid response	TCA-element
	MtVRN1;16	defense and stress response	TC-rich repeats
	MtVRN1;16	light response	Box 4
	MtVRN1;16	light response	Box 4
	MtVRN1;16	salicylic acid response	TCA-element
	MtVRN1;16	salicylic acid response	TCA-element
	MtVRN1;16	light response	G-box
	MtVRN1;16	light response	GATA-motif
	MtVRN1;16	MeJA response	TGACG-motif
	MtVRN1;16	MeJA response	TGACG-motif
	MtVRN1;16	gibberellin response	TATC-box
	MtVRN1;16	anaerobic induction	ARE
	MtVRN1;16	anaerobic induction	ARE
	MtVRN1;16	abscisic acid response	ABRE
	MtVRN1;16	abscisic acid response	ABRE
	MtVRN1;16	abscisic acid response	ABRE
	MtVRN1;16	abscisic acid response	ABRE
	MtVRN1;16	MeJA response	CGTCA-motif
	MtVRN1;16	MeJA response	CGTCA-motif
	MtVRN1;16	low temperature response	LTR
	MtVRN1;16	light response	G-Box
	MtVRN1;16	light response	G-Box
	MtVRN1;16	light response	AT1-motif
	MtVRN1;17	MeJA response	TGACG-motif
	MtVRN1;17	MeJA response	TGACG-motif
	MtVRN1;17	abscisic acid response	ABRE
	MtVRN1;17	light response	chs-CMA1a
	MtVRN1;17	anaerobic induction	ARE
	MtVRN1;17	light response	GT1-motif
	MtVRN1;17	light response	GT1-motif
	MtVRN1;17	light response	GT1-motif
	MtVRN1;17	light response	GT1-motif
	MtVRN1;17	light response	GT1-motif
	MtVRN1;17	light response	GT1-motif
	MtVRN1;17	light response	GT1-motif
	MtVRN1;17	light response	G-Box
	MtVRN1;17	MeJA response	CGTCA-motif
	MtVRN1;17	MeJA response	CGTCA-motif
	MtVRN1;17	light response	TCT-motif
	MtVRN1;17	light response	TCT-motif
	MtVRN1;17	drought inducibility	MBS
	MtVRN1;17	light response	Box 4
	MtVRN1;17	light response	Box 4
	MtVRN1;17	light response	Box 4
	MtVRN1;17	light response	Box 4
	MtVRN1;17	light response	MRE
	MtVRN1;18	light response	G-Box
	MtVRN1;18	abscisic acid response	ABRE
	MtVRN1;18	abscisic acid response	ABRE
	MtVRN1;18	abscisic acid response	ABRE
	MtVRN1;18	abscisic acid response	ABRE
	MtVRN1;18	anaerobic induction	ARE
	MtVRN1;18	light response	3-AF1 binding site
	MtVRN1;18	light response	G-box
	MtVRN1;18	light response	G-box
	MtVRN1;18	light response	G-box
	MtVRN1;18	light response	AE-box
	MtVRN1;18	drought inducibility	MBS
	MtVRN1;18	light response	Box 4
	MtVRN1;18	light response	Box 4
	MtVRN1;19	light response	G-Box
	MtVRN1;19	light response	G-Box
	MtVRN1;19	light response	AT1-motif
	MtVRN1;19	gibberellin response	P-box
	MtVRN1;19	gibberellin response	P-box
	MtVRN1;19	light response	I-box
	MtVRN1;19	abscisic acid response	ABRE
	MtVRN1;19	abscisic acid response	ABRE
	MtVRN1;19	abscisic acid response	ABRE
	MtVRN1;19	abscisic acid response	ABRE
	MtVRN1;19	abscisic acid response	ABRE
	MtVRN1;19	abscisic acid response	ABRE
	MtVRN1;19	anaerobic induction	ARE
	MtVRN1;19	salicylic acid response	TCA-element
	MtVRN1;19	salicylic acid response	TCA-element
	MtVRN1;19	light response	MRE
	MtVRN1;19	light response	MRE
	MtVRN1;19	light response	GATA-motif
	MtVRN1;19	light response	GATA-motif
	MtVRN1;19	light response	G-box
	MtVRN1;19	light response	G-box
	MtVRN1;19	light response	G-box
	MtVRN1;19	light response	G-box
	MtVRN1;19	light response	G-box
	MtVRN1;19	light response	G-box
	MtVRN1;19	drought inducibility	MBS
	MtVRN1;19	light response	Box 4
	MtVRN1;19	light response	Box 4
	MtVRN1;19	light response	TCCC-motif
	MtVRN1;20	light response	GT1-motif
	MtVRN1;20	light response	GT1-motif
	MtVRN1;20	light response	GT1-motif
	MtVRN1;20	anaerobic induction	ARE
	MtVRN1;20	anaerobic induction	ARE
	MtVRN1;20	anaerobic induction	ARE
	MtVRN1;20	light response	chs-CMA1a
	MtVRN1;20	MeJA response	TGACG-motif
	MtVRN1;20	gibberellin response	P-box
	MtVRN1;20	auxin response	AuxRR-core
	MtVRN1;20	light response	TCT-motif
	MtVRN1;20	MeJA response	CGTCA-motif
	MtVRN1;20	low temperature response	LTR
	MtVRN1;20	light response	ATCT-motif
	MtVRN1;20	light response	Box 4
	MtVRN1;20	light response	Box 4
	MtVRN1;20	light response	Box 4
	MtVRN1;20	drought inducibility	MBS
	MtVRN1;20	light response	AE-box
	MtVRN1;20	light response	MRE
	MtVRN1;20	auxin response	AuxRE
	MtVRN1;20	auxin response	TGA-element
	MtVRN1;21	light response	Box 4
	MtVRN1;21	light response	Box 4
	MtVRN1;21	light response	Box 4
	MtVRN1;21	light response	Box 4
	MtVRN1;21	light response	Box 4
	MtVRN1;21	defense and stress response	TC-rich repeats
	MtVRN1;21	light response	ACE
	MtVRN1;21	light response	ACE
	MtVRN1;21	light response	MRE
	MtVRN1;21	light response	G-box
	MtVRN1;21	light response	G-box
	MtVRN1;21	abscisic acid response	ABRE
	MtVRN1;21	abscisic acid response	ABRE
	MtVRN1;21	abscisic acid response	ABRE
	MtVRN1;21	abscisic acid response	ABRE
	MtVRN1;21	light response	GT1-motif
	MtVRN1;21	MeJA response	TGACG-motif
	MtVRN1;21	light response	I-box
	MtVRN1;21	light response	LAMP-element
	MtVRN1;21	low temperature response	LTR
	MtVRN1;21	MeJA response	CGTCA-motif
	MtVRN1;22	abscisic acid response	ABRE
	MtVRN1;22	abscisic acid response	ABRE
	MtVRN1;22	anaerobic induction	ARE
	MtVRN1;22	anaerobic induction	ARE
	MtVRN1;22	light response	GT1-motif
	MtVRN1;22	light response	L-box
	MtVRN1;22	gibberellin response	TATC-box
	MtVRN1;22	gibberellin response	P-box
	MtVRN1;22	auxin response	AuxRR-core
	MtVRN1;22	light response	Box 4
	MtVRN1;22	light response	Box 4
	MtVRN1;22	light response	Box 4
	MtVRN1;22	light response	Box 4
	MtVRN1;22	light response	AE-box
	MtVRN1;22	light response	G-box
	MtVRN1;22	light response	G-box
	MtVRN1;22	light response	G-box
	MtVRN1;22	salicylic acid response	TCA-element
	MtVRN1;23	light response	GT1-motif
	MtVRN1;23	abscisic acid response	ABRE
	MtVRN1;23	abscisic acid response	ABRE
	MtVRN1;23	abscisic acid response	ABRE
	MtVRN1;23	abscisic acid response	ABRE
	MtVRN1;23	abscisic acid response	ABRE
	MtVRN1;23	anaerobic induction	ARE
	MtVRN1;23	MeJA response	TGACG-motif
	MtVRN1;23	light response	TCT-motif
	MtVRN1;23	light response	Sp1
	MtVRN1;23	light response	G-Box
	MtVRN1;23	light response	G-Box
	MtVRN1;23	MeJA response	CGTCA-motif
	MtVRN1;23	light response	Box 4
	MtVRN1;23	light response	Box 4
	MtVRN1;23	light response	G-box
	MtVRN1;23	light response	G-box
	MtVRN1;23	light response	G-box
	MtVRN1;23	light response	ACE
	MtVRN1;24	light response	TCT-motif
	MtVRN1;24	light response	GA-motif
	MtVRN1;24	light response	GA-motif
	MtVRN1;24	MeJA response	CGTCA-motif
	MtVRN1;24	light response	GT1-motif
	MtVRN1;24	light response	GT1-motif
	MtVRN1;24	light response	GT1-motif
	MtVRN1;24	anaerobic induction	ARE
	MtVRN1;24	anaerobic induction	ARE
	MtVRN1;24	anaerobic induction	ARE
	MtVRN1;24	light response	chs-CMA1a
	MtVRN1;24	light response	L-box
	MtVRN1;24	MeJA response	TGACG-motif
	MtVRN1;24	auxin response	TGA-element
	MtVRN1;24	salicylic acid response	TCA-element
	MtVRN1;24	defense and stress response	TC-rich repeats
	MtVRN1;24	light response	TCCC-motif
	MtVRN1;24	light response	TCCC-motif
	MtVRN1;24	light response	Box 4
	MtVRN1;24	light response	Box 4
	MtVRN1;24	light response	Box 4
	MtVRN1;24	light response	Box 4
	MtVRN1;24	light response	Box 4
	MtVRN1;24	drought inducibility	WUN-motif
	MtVRN1;24	drought inducibility	MBS
	MtVRN1;25	MeJA response	CGTCA-motif
	MtVRN1;25	MeJA response	CGTCA-motif
	MtVRN1;25	gibberellin response	P-box
	MtVRN1;25	light response	TCT-motif
	MtVRN1;25	light response	TCT-motif
	MtVRN1;25	light response	TCT-motif
	MtVRN1;25	light response	TCT-motif
	MtVRN1;25	auxin response	AuxRR-core
	MtVRN1;25	light response	LAMP-element
	MtVRN1;25	MeJA response	TGACG-motif
	MtVRN1;25	MeJA response	TGACG-motif
	MtVRN1;25	gibberellin response	TATC-box
	MtVRN1;25	abscisic acid response	ABRE
	MtVRN1;25	anaerobic induction	ARE
	MtVRN1;25	light response	GT1-motif
	MtVRN1;25	light response	GT1-motif
	MtVRN1;25	salicylic acid response	TCA-element
	MtVRN1;25	light response	MRE
	MtVRN1;25	light response	G-box
	MtVRN1;25	light response	G-box
	MtVRN1;25	light response	G-box
	MtVRN1;25	auxin response	TGA-element
	MtVRN1;25	gibberellin response	GARE-motif
	MtVRN1;25	gibberellin response	GARE-motif
	MtVRN1;25	drought inducibility	MBS
	MtVRN1;25	light response	Box 4
	MtVRN1;25	light response	Box 4
	MtVRN1;25	light response	ATCT-motif
	MtVRN1;25	light response	ATCT-motif
	MtVRN1;26	light response	I-box
	MtVRN1;26	light response	I-box
	MtVRN1;26	light response	TCT-motif
	MtVRN1;26	light response	TCT-motif
	MtVRN1;26	light response	Gap-box
	MtVRN1;26	low temperature response	LTR
	MtVRN1;26	MeJA response	CGTCA-motif
	MtVRN1;26	MeJA response	CGTCA-motif
	MtVRN1;26	MeJA response	CGTCA-motif
	MtVRN1;26	MeJA response	CGTCA-motif
	MtVRN1;26	anaerobic induction	ARE
	MtVRN1;26	abscisic acid response	ABRE
	MtVRN1;26	abscisic acid response	ABRE
	MtVRN1;26	light response	GT1-motif
	MtVRN1;26	MeJA response	TGACG-motif
	MtVRN1;26	MeJA response	TGACG-motif
	MtVRN1;26	MeJA response	TGACG-motif
	MtVRN1;26	MeJA response	TGACG-motif
	MtVRN1;26	light response	G-box
	MtVRN1;26	light response	G-box
	MtVRN1;26	auxin response	TGA-element
	MtVRN1;26	circadian control	circadian
	MtVRN1;26	salicylic acid response	TCA-element
	MtVRN1;26	light response	Box 4
	MtVRN1;26	light response	Box 4
	MtVRN1;26	light response	Box 4
	MtVRN1;26	light response	Box 4
	MtVRN1;26	light response	Box 4
	MtVRN1;26	drought inducibility	MBS
	MtVRN1;27	salicylic acid response	TCA-element
	MtVRN1;27	salicylic acid response	TCA-element
	MtVRN1;27	auxin response	TGA-element
	MtVRN1;27	light response	MRE
	MtVRN1;27	light response	MRE
	MtVRN1;27	light response	MRE
	MtVRN1;27	light response	Box 4
	MtVRN1;27	light response	Box 4
	MtVRN1;27	light response	Box 4
	MtVRN1;27	light response	Box 4
	MtVRN1;27	defense and stress response	TC-rich repeats
	MtVRN1;27	defense and stress response	TC-rich repeats
	MtVRN1;27	MeJA response	CGTCA-motif
	MtVRN1;27	MeJA response	CGTCA-motif
	MtVRN1;27	gibberellin response	P-box
	MtVRN1;27	MeJA response	TGACG-motif
	MtVRN1;27	MeJA response	TGACG-motif
	MtVRN1;27	abscisic acid response	ABRE
	MtVRN1;27	anaerobic induction	ARE
	MtVRN1;27	anaerobic induction	ARE
	MtVRN1;27	light response	GT1-motif
	MtVRN1;27	light response	GT1-motif
	MtVRN1;27	light response	GT1-motif
PRC2	MtCLF	MeJA response	CGTCA-motif
	MtCLF	low temperature response	LTR
	MtCLF	abscisic acid response	ABRE
	MtCLF	abscisic acid response	ABRE
	MtCLF	abscisic acid response	ABRE
	MtCLF	abscisic acid response	ABRE
	MtCLF	anaerobic induction	ARE
	MtCLF	anaerobic induction	ARE
	MtCLF	light response	GT1-motif
	MtCLF	MeJA response	TGACG-motif
	MtCLF	light response	G-box
	MtCLF	light response	G-box
	MtCLF	light response	G-box
	MtCLF	light response	G-box
	MtCLF	light response	G-box
	MtCLF	light response	G-box
	MtCLF	light response	G-box
	MtCLF	light response	Box 4
	MtCLF	light response	Box 4
	MtCLF	light response	Box 4
	MtCLF	light response	Box 4
	MtCLF	gibberellin response	TATC-box
	MtCLF	gibberellin response	TATC-box
	MtCLF	auxin response	TGA-box
	MtCLF	light response	ACE
	MtCLF	light response	ACE
	MtCLF	light response	GA-motif
	MtCLF	defense and stress response	TC-rich repeats
	MtMEA;1	MeJA response	TGACG-motif
	MtMEA;1	light response	LAMP-element
	MtMEA;1	light response	LAMP-element
	MtMEA;1	gibberellin response	GARE-motif
	MtMEA;1	gibberellin response	GARE-motif
	MtMEA;1	anaerobic induction	ARE
	MtMEA;1	light response	I-box
	MtMEA;1	drought inducibility	MBS
	MtMEA;1	drought inducibility	MBS
	MtMEA;1	MeJA response	CGTCA-motif
	MtMEA;1	light response	GA-motif
	MtMEA;1	light response	MRE
	MtMEA;1	light response	MRE
	MtMEA;1	gibberellin response	TATC-box
	MtMEA;1	light response	Box 4
	MtMEA;1	light response	Box 4
	MtMEA;1	gibberellin response	P-box
	MtMEA;1	circadian control	circadian
	MtMEA;2	light response	G-box
	MtMEA;2	light response	GT1-motif
	MtMEA;2	light response	GT1-motif
	MtMEA;2	light response	GT1-motif
	MtMEA;2	light response	GT1-motif
	MtMEA;2	light response	G-Box
	MtMEA;2	MeJA response	TGACG-motif
	MtMEA;2	anaerobic induction	ARE
	MtMEA;2	abscisic acid response	ABRE
	MtMEA;2	abscisic acid response	ABRE
	MtMEA;2	light response	I-box
	MtMEA;2	drought inducibility	MBS
	MtMEA;2	low temperature response	LTR
	MtMEA;2	light response	AT1-motif
	MtMEA;2	MeJA response	CGTCA-motif
	MtMEA;2	light response	MRE
	MtMEA;2	light response	chs-CMA1a
	MtMEA;2	light response	Box 4
	MtMEA;2	light response	Box 4
	MtMEA;2	light response	Box 4
	MtMEA;2	light response	Box 4
	MtMEA;2	light response	Box 4
	MtMEA;2	light response	Box 4
	MtMEA;2	light response	AE-box
	MtSWN	light response	MRE
	MtSWN	salicylic acid response	TCA-element
	MtSWN	light response	TCT-motif
	MtSWN	light response	Box 4
	MtSWN	light response	Box 4
	MtSWN	light response	GATA-motif
	MtSWN	gibberellin response	P-box
	MtSWN	defense and stress response	TC-rich repeats
	MtSWN	anaerobic induction	ARE
	MtSWN	light response	GT1-motif
	MtSWN	light response	GT1-motif
	MtSWN	low temperature response	LTR
	MtSWN	low temperature response	LTR
	MtEMF2	light response	G-box
	MtEMF2	light response	G-box
	MtEMF2	light response	chs-CMA2a
	MtEMF2	light response	GT1-motif
	MtEMF2	light response	GT1-motif
	MtEMF2	light response	G-Box
	MtEMF2	gibberellin response	GARE-motif
	MtEMF2	anaerobic induction	ARE
	MtEMF2	abscisic acid response	ABRE
	MtEMF2	abscisic acid response	ABRE
	MtEMF2	light response	I-box
	MtEMF2	low temperature response	LTR
	MtEMF2	low temperature response	LTR
	MtEMF2	light response	ACE
	MtEMF2	light response	ACE
	MtEMF2	gibberellin response	TATC-box
	MtEMF2	gibberellin response	TATC-box
	MtEMF2	light response	TCT-motif
	MtEMF2	gibberellin response	P-box
	MtVRN2	anaerobic induction	ARE
	MtVRN2	anaerobic induction	ARE
	MtVRN2	anaerobic induction	ARE
	MtVRN2	anaerobic induction	ARE
	MtVRN2	light response	GT1-motif
	MtVRN2	light response	GT1-motif
	MtVRN2	light response	G-Box
	MtVRN2	light response	G-box
	MtVRN2	low temperature response	LTR
	MtVRN2	abscisic acid response	ABRE
	MtVRN2	abscisic acid response	ABRE
	MtVRN2	light response	AAAC-motif
	MtVRN2	light response	Box 4
	MtVRN2	light response	Box 4
	MtVRN2	light response	Box 4
	MtVRN2	light response	chs-CMA1a
	MtVRN2	light response	chs-CMA1a
	MtVRN2	light response	AE-box
	MtVRN2	light response	TCCC-motif
	MtVRN2	light response	TCT-motif
	MtVRN2	light response	TCT-motif
	MtVRN2	defense and stress response	TC-rich repeats
	MtVRN2	defense and stress response	TC-rich repeats
	MtFIE;1	light response	G-box
	MtFIE;1	light response	GT1-motif
	MtFIE;1	light response	GT1-motif
	MtFIE;1	light response	G-Box
	MtFIE;1	light response	LAMP-element
	MtFIE;1	MeJA response	TGACG-motif
	MtFIE;1	MeJA response	TGACG-motif
	MtFIE;1	anaerobic induction	ARE
	MtFIE;1	abscisic acid response	ABRE
	MtFIE;1	abscisic acid response	ABRE
	MtFIE;1	abscisic acid response	ABRE
	MtFIE;1	abscisic acid response	ABRE
	MtFIE;1	low temperature response	LTR
	MtFIE;1	drought inducibility	MBS
	MtFIE;1	MeJA response	CGTCA-motif
	MtFIE;1	MeJA response	CGTCA-motif
	MtFIE;1	light response	ACE
	MtFIE;1	light response	ACE
	MtFIE;1	anoxic specific inducibility	GC-motif
	MtFIE;1	defense and stress response	TC-rich repeats
	MtFIE;1	gibberellin response	TATC-box
	MtFIE;1	salicylic acid response	TCA-element
	MtFIE;1	salicylic acid response	TCA-element
	MtFIE;1	salicylic acid response	TCA-element
	MtFIE;1	light response	TCT-motif
	MtFIE;1	light response	GATA-motif
	MtFIE;1	light response	Box 4
	MtFIE;1	light response	Box 4
	MtFIE;1	light response	Box 4
	MtFIE;1	light response	Box 4
	MtFIE;1	light response	AE-box
	MtFIE;2	MeJA response	CGTCA-motif
	MtFIE;2	MeJA response	CGTCA-motif
	MtFIE;2	low temperature response	LTR
	MtFIE;2	drought inducibility	MBS
	MtFIE;2	light response	I-box
	MtFIE;2	abscisic acid response	ABRE
	MtFIE;2	abscisic acid response	ABRE
	MtFIE;2	abscisic acid response	ABRE
	MtFIE;2	anaerobic induction	ARE
	MtFIE;2	anaerobic induction	ARE
	MtFIE;2	anaerobic induction	ARE
	MtFIE;2	light response	GT1-motif
	MtFIE;2	MeJA response	TGACG-motif
	MtFIE;2	MeJA response	TGACG-motif
	MtFIE;2	light response	G-Box
	MtFIE;2	light response	G-box
	MtFIE;2	light response	G-box
	MtFIE;2	light response	ATCT-motif
	MtFIE;2	light response	ATC-motif
	MtFIE;2	light response	chs-CMA1a
	MtFIE;2	salicylic acid response	TCA-element
	MtFIE;2	salicylic acid response	TCA-element
	MtFIE;2	light response	MRE
	MtFIE;2	anoxic specific inducibility	GC-motif
	MtFIE;3	light response	Box II
	MtFIE;3	light response	Box II
	MtFIE;3	defense and stress response	TC-rich repeats
	MtFIE;3	auxin response	AuxRR-core
	MtFIE;3	light response	Box 4
	MtFIE;3	light response	Box 4
	MtFIE;3	light response	Box 4
	MtFIE;3	light response	Box 4
	MtFIE;3	light response	Box 4
	MtFIE;3	light response	Box 4
	MtFIE;3	abscisic acid response	ABRE
	MtFIE;3	abscisic acid response	ABRE
	MtFIE;3	abscisic acid response	ABRE
	MtFIE;3	abscisic acid response	ABRE
	MtFIE;3	abscisic acid response	ABRE
	MtFIE;3	abscisic acid response	ABRE
	MtFIE;3	MeJA response	CGTCA-motif
	MtFIE;3	MeJA response	CGTCA-motif
	MtFIE;3	MeJA response	CGTCA-motif
	MtFIE;3	MeJA response	CGTCA-motif
	MtFIE;3	MeJA response	CGTCA-motif
	MtFIE;3	low temperature response	LTR
	MtFIE;3	drought inducibility	MBS
	MtFIE;3	drought inducibility	MBS
	MtFIE;3	drought inducibility	MBS
	MtFIE;3	drought inducibility	MBS
	MtFIE;3	light response	G-Box
	MtFIE;3	MeJA response	TGACG-motif
	MtFIE;3	MeJA response	TGACG-motif
	MtFIE;3	MeJA response	TGACG-motif
	MtFIE;3	MeJA response	TGACG-motif
	MtFIE;3	MeJA response	TGACG-motif
	MtFIE;3	light response	GT1-motif
	MtFIE;3	light response	G-box
	MtFIE;3	light response	G-box
	MtFIE;3	light response	G-box
	MtFIE;3	light response	G-box
	MtFIE;3	auxin response	TGA-element
	MtFIE;4	defense and stress response	TC-rich repeats
	MtFIE;4	light response	Gap-box
	MtFIE;4	light response	AE-box
	MtFIE;4	light response	chs-CMA1a
	MtFIE;4	light response	GATA-motif
	MtFIE;4	gibberellin response	P-box
	MtFIE;4	light response	3-AF1 binding site
	MtFIE;4	light response	I-box
	MtFIE;4	drought inducibility	MBS
	MtFIE;4	low temperature response	LTR
	MtFIE;4	MeJA response	CGTCA-motif
	MtFIE;4	light response	G-box
	MtFIE;4	light response	G-Box
	MtFIE;4	MeJA response	TGACG-motif
	MtFIE;4	anaerobic induction	ARE
	MtFIE;4	anaerobic induction	ARE
	MtFIE;4	auxin response	TGA-element
	MtFIE;4	auxin response	TGA-element
	MtFIE;5	circadian control	circadian
	MtFIE;5	circadian control	circadian
	MtFIE;5	light response	AE-box
	MtFIE;5	light response	Box 4
	MtFIE;5	light response	Box 4
	MtFIE;5	light response	Box 4
	MtFIE;5	light response	Box 4
	MtFIE;5	salicylic acid response	TCA-element
	MtFIE;5	auxin response	AuxRE
	MtFIE;5	MeJA response	CGTCA-motif
	MtFIE;5	MeJA response	CGTCA-motif
	MtFIE;5	MeJA response	CGTCA-motif
	MtFIE;5	low temperature response	LTR
	MtFIE;5	abscisic acid response	ABRE
	MtFIE;5	abscisic acid response	ABRE
	MtFIE;5	abscisic acid response	ABRE
	MtFIE;5	light response	3-AF1 binding site
	MtFIE;5	anaerobic induction	ARE
	MtFIE;5	anaerobic induction	ARE
	MtFIE;5	light response	G-Box
	MtFIE;5	MeJA response	TGACG-motif
	MtFIE;5	MeJA response	TGACG-motif
	MtFIE;5	MeJA response	TGACG-motif
	MtFIE;5	light response	GT1-motif
	MtFIE;5	light response	G-box
	MtFIE;5	light response	G-box
	MtFIE;5	light response	G-box
	MtFIE;5	light response	G-box
	MtFIE;6	defense and stress response	TC-rich repeats
	MtFIE;6	light response	TCT-motif
	MtFIE;6	salicylic acid response	TCA-element
	MtFIE;6	light response	MRE
	MtFIE;6	light response	MRE
	MtFIE;6	light response	MRE
	MtFIE;6	light response	AE-box
	MtFIE;6	light response	Box 4
	MtFIE;6	light response	Box 4
	MtFIE;6	light response	chs-CMA1a
	MtFIE;6	light response	G-box
	MtFIE;6	light response	chs-CMA2a
	MtFIE;6	light response	LAMP-element
	MtFIE;6	MeJA response	TGACG-motif
	MtFIE;6	light response	GT1-motif
	MtFIE;6	anaerobic induction	ARE
	MtFIE;6	anaerobic induction	ARE
	MtFIE;6	MeJA response	CGTCA-motif
	MtFIE;7	light response	TCCC-motif
	MtFIE;7	salicylic acid response	TCA-element
	MtFIE;7	light response	MRE
	MtFIE;7	light response	Box 4
	MtFIE;7	light response	Box 4
	MtFIE;7	light response	Box 4
	MtFIE;7	light response	Box 4
	MtFIE;7	light response	Box 4
	MtFIE;7	light response	GATA-motif
	MtFIE;7	gibberellin response	P-box
	MtFIE;7	anoxic specific inducibility	GC-motif
	MtFIE;7	anaerobic induction	ARE
	MtFIE;7	anaerobic induction	ARE
	MtFIE;7	anaerobic induction	ARE
	MtFIE;7	anaerobic induction	ARE
	MtFIE;7	auxin response	TGA-element
	MtFIE;7	auxin response	TGA-element
	MtFIE;7	light response	G-box
	MtFIE;7	light response	G-box
	MtFIE;7	light response	G-box
	MtFIE;7	MeJA response	TGACG-motif
	MtFIE;7	MeJA response	TGACG-motif
	MtFIE;7	MeJA response	TGACG-motif
	MtFIE;7	light response	G-Box
	MtFIE;7	light response	GT1-motif
	MtFIE;7	light response	GT1-motif
	MtFIE;7	drought inducibility	MBS
	MtFIE;7	MeJA response	CGTCA-motif
	MtFIE;7	MeJA response	CGTCA-motif
	MtFIE;7	MeJA response	CGTCA-motif
	MtFIE;7	abscisic acid response	ABRE
	MtFIE;7	abscisic acid response	ABRE
	MtFIE;7	abscisic acid response	ABRE
	MtFIE;8	light response	GTGGC-motif
	MtFIE;8	light response	I-box
	MtFIE;8	abscisic acid response	ABRE
	MtFIE;8	abscisic acid response	ABRE
	MtFIE;8	abscisic acid response	ABRE
	MtFIE;8	abscisic acid response	ABRE
	MtFIE;8	drought inducibility	MBS
	MtFIE;8	light response	AT1-motif
	MtFIE;8	light response	G-Box
	MtFIE;8	light response	G-Box
	MtFIE;8	light response	G-box
	MtFIE;8	light response	G-box
	MtFIE;8	light response	G-box
	MtFIE;8	auxin response	TGA-element
	MtFIE;8	anaerobic induction	ARE
	MtFIE;8	light response	Box II
	MtFIE;8	circadian control	circadian
	MtFIE;8	light response	chs-CMA1a
	MtFIE;8	light response	TCT-motif
	MtFIE;8	light response	TCT-motif
	MtFIE;8	light response	TCCC-motif
	MtFIE;8	light response	TCCC-motif
	MtFIE;9	light response	GT1-motif
	MtFIE;9	light response	GT1-motif
	MtFIE;9	light response	GT1-motif
	MtFIE;9	MeJA response	TGACG-motif
	MtFIE;9	abscisic acid response	ABRE
	MtFIE;9	light response	I-box
	MtFIE;9	low temperature response	LTR
	MtFIE;9	low temperature response	LTR
	MtFIE;9	MeJA response	CGTCA-motif
	MtFIE;9	light response	Box 4
	MtFIE;9	light response	Box 4
	MtFIE;9	light response	GATA-motif
	MtFIE;9	light response	GATA-motif
	MtFIE;9	circadian control	circadian
	MtFIE;10	light response	GA-motif
	MtFIE;10	auxin response	AuxRR-core
	MtFIE;10	light response	AE-box
	MtFIE;10	light response	GATA-motif
	MtFIE;10	light response	GATA-motif
	MtFIE;10	light response	TCT-motif
	MtFIE;10	light response	TCT-motif
	MtFIE;10	light response	MRE
	MtFIE;10	light response	MRE
	MtFIE;10	salicylic acid response	TCA-element
	MtFIE;10	light response	G-Box
	MtFIE;10	MeJA response	TGACG-motif
	MtFIE;10	light response	GT1-motif
	MtFIE;10	light response	GT1-motif
	MtFIE;10	light response	GT1-motif
	MtFIE;10	light response	GT1-motif
	MtFIE;10	light response	GT1-motif
	MtFIE;10	light response	GT1-motif
	MtFIE;10	anaerobic induction	ARE
	MtFIE;10	anaerobic induction	ARE
	MtFIE;10	abscisic acid response	ABRE
	MtFIE;10	MeJA response	CGTCA-motif
	MtFIE;11	MeJA response	TGACG-motif
	MtFIE;11	MeJA response	TGACG-motif
	MtFIE;11	light response	G-Box
	MtFIE;11	anaerobic induction	ARE
	MtFIE;11	abscisic acid response	ABRE
	MtFIE;11	abscisic acid response	ABRE
	MtFIE;11	MeJA response	CGTCA-motif
	MtFIE;11	MeJA response	CGTCA-motif
	MtFIE;11	drought inducibility	MBS
	MtFIE;11	light response	ATCT-motif
	MtFIE;11	light response	Box 4
	MtFIE;11	light response	Box 4
	MtFIE;11	gibberellin response	TATC-box
	MtFIE;11	salicylic acid response	TCA-element
	MtFIE;11	light response	TCT-motif
	MtFIE;11	light response	TCT-motif
	MtFIE;12	light response	Box 4
	MtFIE;12	light response	TCT-motif
	MtFIE;13	wound response	WUN-motif
	MtFIE;13	light response	Sp1
	MtFIE;13	light response	AE-box
	MtFIE;13	light response	AE-box
	MtFIE;13	light response	Box 4
	MtFIE;13	light response	Box 4
	MtFIE;13	light response	MRE
	MtFIE;13	salicylic acid response	TCA-element
	MtFIE;13	light response	I-box
	MtFIE;13	light response	I-box
	MtFIE;13	light response	I-box
	MtFIE;13	MeJA response	CGTCA-motif
	MtFIE;13	MeJA response	TGACG-motif
	MtFIE;13	light response	GT1-motif
	MtFIE;13	light response	GT1-motif
	MtFIE;13	light response	GT1-motif
	MtFIE;13	anaerobic induction	ARE
	MtFIE;13	anaerobic induction	ARE
	MtFIE;13	anaerobic induction	ARE
	MtFIE;14	MeJA response	CGTCA-motif
	MtFIE;14	MeJA response	CGTCA-motif
	MtFIE;14	drought inducibility	MBS
	MtFIE;14	abscisic acid response	ABRE
	MtFIE;14	light response	I-box
	MtFIE;14	anaerobic induction	ARE
	MtFIE;14	MeJA response	TGACG-motif
	MtFIE;14	MeJA response	TGACG-motif
	MtFIE;14	light response	GT1-motif
	MtFIE;14	light response	G-box
	MtFIE;14	light response	Box 4
	MtFIE;14	light response	Box 4
	MtFIE;14	light response	GATA-motif
	MtFIE;14	light response	TCT-motif
	MtFIE;14	light response	TCT-motif
	MtFIE;14	salicylic acid response	TCA-element
	MtFIE;14	light response	TCCC-motif
	MtFIE;14	defense and stress response	TC-rich repeats
	MtFIE;15	drought inducibility	MBS
	MtFIE;15	low temperature response	LTR
	MtFIE;15	light response	GT1-motif
	MtFIE;15	light response	GT1-motif
	MtFIE;15	anaerobic induction	ARE
	MtFIE;15	light response	Box II
	MtFIE;15	light response	ACE
	MtFIE;15	gibberellin response	P-box
	MtFIE;15	light response	Box 4
	MtFIE;15	light response	TCT-motif
	MtFIE;15	salicylic acid response	TCA-element
	MtFIE;16	light response	TCT-motif
	MtFIE;16	light response	TCT-motif
	MtFIE;16	salicylic acid response	TCA-element
	MtFIE;16	salicylic acid response	TCA-element
	MtFIE;16	salicylic acid response	TCA-element
	MtFIE;16	light response	AE-box
	MtFIE;16	light response	Box 4
	MtFIE;16	light response	Box 4
	MtFIE;16	light response	Box 4
	MtFIE;16	light response	GATA-motif
	MtFIE;16	light response	ACE
	MtFIE;16	MeJA response	CGTCA-motif
	MtFIE;16	light response	I-box
	MtFIE;16	anaerobic induction	ARE
	MtFIE;16	anaerobic induction	ARE
	MtFIE;16	anaerobic induction	ARE
	MtFIE;16	gibberellin response	GARE-motif
	MtFIE;16	light response	chs-CMA2a
	MtFIE;16	MeJA response	TGACG-motif
	MtFIE;16	light response	LAMP-element
	MtFIE;16	light response	LAMP-element
	MtFIE;16	light response	GT1-motif
	MtFIE;17	gibberellin response	TATC-box
	MtFIE;17	salicylic acid response	TCA-element
	MtFIE;17	light response	MRE
	MtFIE;17	light response	GATA-motif
	MtFIE;17	light response	GATA-motif
	MtFIE;17	light response	Box 4
	MtFIE;17	light response	Box 4
	MtFIE;17	light response	Box 4
	MtFIE;17	light response	Box 4
	MtFIE;17	light response	Box 4
	MtFIE;17	light response	Box 4
	MtFIE;17	light response	Box 4
	MtFIE;17	light response	Box 4
	MtFIE;17	light response	Box 4
	MtFIE;17	light response	Box 4
	MtFIE;17	light response	I-box
	MtFIE;17	light response	I-box
	MtFIE;17	abscisic acid response	ABRE
	MtFIE;17	abscisic acid response	ABRE
	MtFIE;17	light response	G-box
	MtFIE;17	light response	G-box
	MtFIE;17	light response	G-Box
	MtFIE;17	light response	GT1-motif
	MtFIE;17	light response	GT1-motif
	MtFIE;17	light response	GT1-motif
	MtFIE;17	light response	GT1-motif
	MtFIE;17	anaerobic induction	ARE
	MtFIE;17	anaerobic induction	ARE
	MtFIE;17	anaerobic induction	ARE
	MtFIE;17	anaerobic induction	ARE
	MtFIE;17	anaerobic induction	ARE
	MtFIE;17	gibberellin response	GARE-motif
	MtFIE;18	abscisic acid response	ABRE
	MtFIE;18	abscisic acid response	ABRE
	MtFIE;18	abscisic acid response	ABRE
	MtFIE;18	abscisic acid response	ABRE
	MtFIE;18	low temperature response	LTR
	MtFIE;18	light response	GT1-motif
	MtFIE;18	light response	GT1-motif
	MtFIE;18	light response	G-box
	MtFIE;18	light response	G-box
	MtFIE;18	light response	G-box
	MtFIE;18	light response	G-box
	MtFIE;18	auxin response	TGA-element
	MtFIE;18	anaerobic induction	ARE
	MtFIE;18	anaerobic induction	ARE
	MtFIE;18	anaerobic induction	ARE
	MtFIE;18	anaerobic induction	ARE
	MtFIE;18	anaerobic induction	ARE
	MtFIE;18	anaerobic induction	ARE
	MtFIE;18	gibberellin response	GARE-motif
	MtFIE;18	wound response	WUN-motif
	MtFIE;18	light response	GA-motif
	MtFIE;18	defense and stress response	TC-rich repeats
	MtFIE;18	defense and stress response	TC-rich repeats
	MtFIE;18	light response	GATA-motif
	MtFIE;18	light response	ATCT-motif
	MtFIE;18	light response	ATC-motif
	MtFIE;18	light response	chs-CMA1a
	MtFIE;18	light response	TCT-motif
	MtFIE;18	light response	MRE
	MtFIE;18	light response	TCCC-motif
	MtFIE;19	abscisic acid response	ABRE
	MtFIE;19	drought inducibility	MBS
	MtFIE;19	drought inducibility	MBS
	MtFIE;19	drought inducibility	MBS
	MtFIE;19	light response	GT1-motif
	MtFIE;19	light response	G-box
	MtFIE;19	light response	G-box
	MtFIE;19	light response	G-box
	MtFIE;19	anaerobic induction	ARE
	MtFIE;19	anaerobic induction	ARE
	MtFIE;19	light response	ACE
	MtFIE;19	defense and stress response	TC-rich repeats
	MtFIE;19	light response	Box 4
	MtFIE;19	light response	Box 4
	MtFIE;19	light response	Box 4
	MtFIE;19	light response	chs-CMA1a
	MtFIE;19	light response	TCCC-motif
	MtFIE;19	light response	MRE
	MtFIE;19	light response	TCT-motif
	MtFIE;19	light response	Gap-box
	MtFIE;19	light response	Gap-box
	MtFIE;20	light response	Box 4
	MtFIE;20	light response	Box 4
	MtFIE;20	light response	Box 4
	MtFIE;20	light response	Box 4
	MtFIE;20	light response	Box 4
	MtFIE;20	light response	Box 4
	MtFIE;20	light response	Box 4
	MtFIE;20	light response	Box 4
	MtFIE;20	light response	Box 4
	MtFIE;20	light response	Box 4
	MtFIE;20	light response	Box 4
	MtFIE;20	light response	Box 4
	MtFIE;20	light response	Box 4
	MtFIE;20	light response	Box 4
	MtFIE;20	salicylic acid response	TCA-element
	MtFIE;20	salicylic acid response	TCA-element
	MtFIE;20	light response	MRE
	MtFIE;20	light response	MRE
	MtFIE;20	light response	MRE
	MtFIE;20	light response	GA-motif
	MtFIE;20	defense and stress response	TC-rich repeats
	MtFIE;20	MeJA response	CGTCA-motif
	MtFIE;20	anaerobic induction	ARE
	MtFIE;20	light response	GT1-motif
	MtFIE;20	MeJA response	TGACG-motif
	MtMSI1;1	light response	GATA-motif
	MtMSI1;1	light response	Box 4
	MtMSI1;1	light response	Box 4
	MtMSI1;1	light response	Box 4
	MtMSI1;1	light response	Box 4
	MtMSI1;1	light response	AE-box
	MtMSI1;1	light response	MRE
	MtMSI1;1	light response	MRE
	MtMSI1;1	light response	TCT-motif
	MtMSI1;1	light response	TCT-motif
	MtMSI1;1	light response	TCT-motif
	MtMSI1;1	light response	TCT-motif
	MtMSI1;1	light response	GA-motif
	MtMSI1;1	defense and stress response	TC-rich repeats
	MtMSI1;1	defense and stress response	TC-rich repeats
	MtMSI1;1	anoxic specific inducibility	GC-motif
	MtMSI1;1	drought inducibility	MBS
	MtMSI1;1	drought inducibility	MBS
	MtMSI1;1	drought inducibility	MBS
	MtMSI1;1	abscisic acid response	ABRE
	MtMSI1;1	auxin response	TGA-element
	MtMSI1;1	anaerobic induction	ARE
	MtMSI1;1	anaerobic induction	ARE
	MtMSI1;1	anaerobic induction	ARE
	MtMSI1;1	light response	GT1-motif
	MtMSI1;1	light response	G-Box
	MtMSI1;2	circadian control	circadian
	MtMSI1;2	light response	ACE
	MtMSI1;2	light response	GATA-motif
	MtMSI1;2	light response	GATA-motif
	MtMSI1;2	light response	Box 4
	MtMSI1;2	light response	Box 4
	MtMSI1;2	light response	Box 4
	MtMSI1;2	salicylic acid response	TCA-element
	MtMSI1;2	light response	TCCC-motif
	MtMSI1;2	light response	TCT-motif
	MtMSI1;2	MeJA response	CGTCA-motif
	MtMSI1;2	drought inducibility	MBS
	MtMSI1;2	low temperature response	LTR
	MtMSI1;2	low temperature response	LTR
	MtMSI1;2	low temperature response	LTR
	MtMSI1;2	low temperature response	LTR
	MtMSI1;2	low temperature response	LTR
	MtMSI1;2	light response	GT1-motif
	MtMSI1;2	MeJA response	TGACG-motif
	MtMSI1;2	light response	sbp-CMA1c
	MtMSI1;2	light response	chs-CMA2a
	MtMSI1;2	anaerobic induction	ARE
	MtMSI1;3	auxin response	TGA-element
	MtMSI1;3	anaerobic induction	ARE
	MtMSI1;3	anaerobic induction	ARE
	MtMSI1;3	anaerobic induction	ARE
	MtMSI1;3	anaerobic induction	ARE
	MtMSI1;3	light response	GT1-motif
	MtMSI1;3	light response	GT1-motif
	MtMSI1;3	light response	G-box
	MtMSI1;3	drought inducibility	MBS
	MtMSI1;3	light response	Box 4
	MtMSI1;3	light response	ATCT-motif
	MtMSI1;3	light response	AE-box
	MtMSI1;3	light response	AE-box
	MtMSI1;3	light response	Box II
	MtMSI1;4	salicylic acid response	TCA-element
	MtMSI1;4	light response	TCT-motif
	MtMSI1;4	light response	TCT-motif
	MtMSI1;4	light response	Box 4
	MtMSI1;4	light response	Box 4
	MtMSI1;4	light response	Box 4
	MtMSI1;4	light response	AE-box
	MtMSI1;4	light response	G-box
	MtMSI1;4	light response	G-box
	MtMSI1;4	light response	G-box
	MtMSI1;4	light response	G-box
	MtMSI1;4	light response	G-box
	MtMSI1;4	MeJA response	TGACG-motif
	MtMSI1;4	MeJA response	TGACG-motif
	MtMSI1;4	MeJA response	TGACG-motif
	MtMSI1;4	MeJA response	TGACG-motif
	MtMSI1;4	anaerobic induction	ARE
	MtMSI1;4	anaerobic induction	ARE
	MtMSI1;4	anaerobic induction	ARE
	MtMSI1;4	anaerobic induction	ARE
	MtMSI1;4	anaerobic induction	ARE
	MtMSI1;4	abscisic acid response	ABRE
	MtMSI1;4	abscisic acid response	ABRE
	MtMSI1;4	abscisic acid response	ABRE
	MtMSI1;4	abscisic acid response	ABRE
	MtMSI1;4	light response	I-box
	MtMSI1;4	light response	I-box
	MtMSI1;4	MeJA response	CGTCA-motif
	MtMSI1;4	MeJA response	CGTCA-motif
	MtMSI1;4	MeJA response	CGTCA-motif
	MtMSI1;4	MeJA response	CGTCA-motif
	MtMSI1;5	MeJA response	TGACG-motif
	MtMSI1;5	MeJA response	TGACG-motif
	MtMSI1;5	light response	LAMP-element
	MtMSI1;5	light response	LAMP-element
	MtMSI1;5	light response	GT1-motif
	MtMSI1;5	light response	GT1-motif
	MtMSI1;5	light response	chs-CMA2a
	MtMSI1;5	anaerobic induction	ARE
	MtMSI1;5	anaerobic induction	ARE
	MtMSI1;5	anaerobic induction	ARE
	MtMSI1;5	anaerobic induction	ARE
	MtMSI1;5	MeJA response	CGTCA-motif
	MtMSI1;5	MeJA response	CGTCA-motif
	MtMSI1;5	low temperature response	LTR
	MtMSI1;5	light response	GA-motif
	MtMSI1;5	light response	GA-motif
	MtMSI1;5	light response	Sp1
	MtMSI1;5	defense and stress response	TC-rich repeats
	MtMSI1;5	light response	Box 4
	MtMSI1;5	light response	Box 4
	MtMSI1;5	light response	Box 4
	MtMSI1;5	light response	Box 4
	MtMSI1;5	light response	Box 4
	MtMSI1;5	light response	Box 4
	MtMSI1;5	light response	TCCC-motif
	MtMSI1;5	salicylic acid response	TCA-element
	MtMSI1;5	light response	MRE

## Sheet: Growth
Supplemental Table S6. Statistics of cis-acting elements of PRC1 and PRC2 members in M. truncatula
PcG family	gene	Type of response related to growth	The element
PRC1	MtBMI1A	meristem expression	CAT-box
	MtBMI1A	endosperm expression	GCN4_motif
	MtEMF1;1	endosperm expression	GCN4_motif
	MtEMF1;1	endosperm expression	GCN4_motif
	MtEMF1;2	endosperm expression	GCN4_motif
	MtEMF1;2	endosperm expression	GCN4_motif
	MtVRN1;1	meristem expression	CAT-box
	MtVRN1;1	meristem expression	CAT-box
	MtVRN1;2	endosperm expression	GCN4_motif
	MtVRN1;2	endosperm expression	GCN4_motif
	MtVRN1;2	endosperm expression	GCN4_motif
	MtVRN1;4	endosperm expression	GCN4_motif
	MtVRN1;4	endosperm expression	GCN4_motif
	MtVRN1;6	meristem expression	CAT-box
	MtVRN1;11	meristem expression	CAT-box
	MtVRN1;11	meristem expression	CAT-box
	MtVRN1;13	endosperm expression	GCN4_motif
	MtVRN1;13	endosperm expression	GCN4_motif
	MtVRN1;16	endosperm expression	GCN4_motif
	MtVRN1;22	seed-specific regulation	RY-element
	MtVRN1;22	meristem expression	CAT-box
	MtVRN1;25	differentiation of the palisade mesophyll cells	HD-Zip 1
	MtVRN1;25	endosperm expression	GCN4_motif
	MtVRN1;25	meristem expression	CAT-box
	MtVRN1;27	meristem expression	CAT-box
PRC2	MtMEA;1	meristem expression	CAT-box
	MtFIE;2	meristem expression	CAT-box
	MtFIE;3	endosperm expression	GCN4_motif
	MtFIE;6	meristem expression	CAT-box
	MtFIE;8	endosperm expression	GCN4_motif
	MtFIE;8	endosperm-specific negative expression	AACA_motif
	MtFIE;9	endosperm expression	GCN4_motif
	MtFIE;9	endosperm expression	GCN4_motif
	MtFIE;12	endosperm expression	GCN4_motif
	MtFIE;13	meristem expression	CAT-box
	MtFIE;15	meristem expression	CAT-box
	MtFIE;16	cell cycle regulation	MSA-like
	MtFIE;17	meristem expression	CAT-box
	MtFIE;19	meristem expression	CAT-box
	MtFIE;20	endosperm expression	GCN4_motif
	MtMSI1;2	endosperm expression	GCN4_motif
	MtMSI1;3	meristem expression	CAT-box
	MtMSI1;3	endosperm expression	GCN4_motif
	MtMSI1;4	endosperm expression	GCN4_motif
	MtMSI1;4	endosperm expression	GCN4_motif
	MtMSI1;5	differentiation of the palisade mesophyll cells	HD-Zip 1
	MtMSI1;5	meristem expression	CAT-box
	MtMSI1;5	endosperm expression	GCN4_motif
