# Supplementary material for: Genome-Wide Identification and Analysis of the Polycomb Group Family in Medicago truncatula
Source: Int J Mol Sci. 2021 Jul 14;22(14):7537. doi: 10.3390/ijms22147537 (PMC8303337; doi:10.3390/ijms22147537)
Supplement: Supplementary file 1 [file ijms-22-07537-s001.zip › Supplemental Table S8 M. truncatula RNA-seq data used in this study.xlsx]

## Sheet: Sheet1
Supplemental Table S8 M. truncatula RNA-seq data used in this study
Run accession	Sample/treatment	Library type	Sequencing platform	Ecotype
SRR324689	Seeding	Single	Illumina Genome Analyzer II	Jemalong A17
SRR324690	Root	Single	Illumina Genome Analyzer II	Jemalong A17
SRR324691	Flower	Single	Illumina Genome Analyzer II	Jemalong A17
SRR324692	Nodule	Single	Illumina Genome Analyzer II	Jemalong A17
SRR324694	Leaf	Single	Illumina Genome Analyzer II	Jemalong A17
SRR324695	Root knot	Single	Illumina Genome Analyzer II	Jemalong A17
SRR2060975	Control	Paired	Illumina Genome Analyzer II	Jemalong A17
SRR2060977	Cold	Paired	Illumina Genome Analyzer II	Jemalong A17
SRR2060978	Freezing	Paired	Illumina Genome Analyzer II	Jemalong A17
SRR2060979	Drought	Paired	Illumina Genome Analyzer II	Jemalong A17
SRR2060980	Salt	Paired	Illumina Genome Analyzer II	Jemalong A17
SRR2060982	ABA	Paired	Illumina Genome Analyzer II	Jemalong A17
SRR10058814	Cold for 0h	Paired	Illumina HiSeq 3000	Jemalong A17
SRR10058815	Cold for 2h	Paired	Illumina HiSeq 3000	Jemalong A17
SRR10058816	Cold for 6h	Paired	Illumina HiSeq 3000	Jemalong A17
SRR10058817	Cold for 12h	Paired	Illumina HiSeq 3000	Jemalong A17
SRR10058818	Drought for 0h	Paired	Illumina HiSeq 3000	Jemalong A17
SRR10058819	Drought for 2h	Paired	Illumina HiSeq 3000	Jemalong A17
SRR10058820	Drought for 6h	Paired	Illumina HiSeq 3000	Jemalong A17
SRR10058821	Drought for 12h	Paired	Illumina HiSeq 3000	Jemalong A17
SRR10058822	Salt for 0h	Paired	Illumina HiSeq 3000	Jemalong A17
SRR10058823	Salt for 2h	Paired	Illumina HiSeq 3000	Jemalong A17
SRR10058824	Salt for 6h	Paired	Illumina HiSeq 3000	Jemalong A17
SRR10058825	Salt for 12h	Paired	Illumina HiSeq 3000	Jemalong A17
SRR2015977	Nod factor 4h	Paired	Illumina HiSeq 2000	Jemalong A17
SRR2015978	Nod factor 4h	Paired	Illumina HiSeq 2000	Jemalong A17
SRR2015979	Nod factor 4h	Paired	Illumina HiSeq 2000	Jemalong A17
SRR2015980	Nod factor 4h	Paired	Illumina HiSeq 2000	Jemalong A17
SRR2015981	Nod factor 4h	Paired	Illumina HiSeq 2000	Jemalong A17
SRR2015982	Nod factor 4h	Paired	Illumina HiSeq 2000	Jemalong A17
SRR2015989	Nod factor 4h	Paired	Illumina HiSeq 2000	Jemalong A17
SRR2015990	Nod factor 4h	Paired	Illumina HiSeq 2000	Jemalong A17
SRR2015991	Nod factor 4h	Paired	Illumina HiSeq 2000	Jemalong A17
SRR2015992	Nod factor 4h	Paired	Illumina HiSeq 2000	Jemalong A17
SRR2015993	Nod factor 4h	Paired	Illumina HiSeq 2000	Jemalong A17
SRR2015994	Nod factor 4h	Paired	Illumina HiSeq 2000	Jemalong A17
SRR2016025	Nod factor 4h	Paired	Illumina HiSeq 2000	Jemalong A17
SRR2016026	Nod factor 4h	Paired	Illumina HiSeq 2000	Jemalong A17
SRR2016027	Nod factor 4h	Paired	Illumina HiSeq 2000	Jemalong A17
SRR2016028	Nod factor 4h	Paired	Illumina HiSeq 2000	Jemalong A17
SRR2016029	Nod factor 4h	Paired	Illumina HiSeq 2000	Jemalong A17
SRR2016030	Nod factor 4h	Paired	Illumina HiSeq 2000	Jemalong A17
SRR2015965	Nod factor 24h	Paired	Illumina HiSeq 2000	Jemalong A17
SRR2015966	Nod factor 24h	Paired	Illumina HiSeq 2000	Jemalong A17
SRR2015967	Nod factor 24h	Paired	Illumina HiSeq 2000	Jemalong A17
SRR2015968	Nod factor 24h	Paired	Illumina HiSeq 2000	Jemalong A17
SRR2015969	Nod factor 24h	Paired	Illumina HiSeq 2000	Jemalong A17
SRR2015970	Nod factor 24h	Paired	Illumina HiSeq 2000	Jemalong A17
SRR2016007	Nod factor 24h	Paired	Illumina HiSeq 2000	Jemalong A17
SRR2016008	Nod factor 24h	Paired	Illumina HiSeq 2000	Jemalong A17
SRR2016009	Nod factor 24h	Paired	Illumina HiSeq 2000	Jemalong A17
SRR2016010	Nod factor 24h	Paired	Illumina HiSeq 2000	Jemalong A17
SRR2016011	Nod factor 24h	Paired	Illumina HiSeq 2000	Jemalong A17
SRR2016012	Nod factor 24h	Paired	Illumina HiSeq 2000	Jemalong A17
SRR2015971	Mock 4h	Paired	Illumina HiSeq 2000	Jemalong A17
SRR2015972	Mock 4h	Paired	Illumina HiSeq 2000	Jemalong A17
SRR2015973	Mock 4h	Paired	Illumina HiSeq 2000	Jemalong A17
SRR2015974	Mock 4h	Paired	Illumina HiSeq 2000	Jemalong A17
SRR2015975	Mock 4h	Paired	Illumina HiSeq 2000	Jemalong A17
SRR2015976	Mock 4h	Paired	Illumina HiSeq 2000	Jemalong A17
SRR2015995	Mock 4h	Paired	Illumina HiSeq 2000	Jemalong A17
SRR2015996	Mock 4h	Paired	Illumina HiSeq 2000	Jemalong A17
SRR2015997	Mock 4h	Paired	Illumina HiSeq 2000	Jemalong A17
SRR2015998	Mock 4h	Paired	Illumina HiSeq 2000	Jemalong A17
SRR2015999	Mock 4h	Paired	Illumina HiSeq 2000	Jemalong A17
SRR2016000	Mock 4h	Paired	Illumina HiSeq 2000	Jemalong A17
SRR2016013	Mock 4h	Paired	Illumina HiSeq 2000	Jemalong A17
SRR2016014	Mock 4h	Paired	Illumina HiSeq 2000	Jemalong A17
SRR2016015	Mock 4h	Paired	Illumina HiSeq 2000	Jemalong A17
SRR2016016	Mock 4h	Paired	Illumina HiSeq 2000	Jemalong A17
SRR2016017	Mock 4h	Paired	Illumina HiSeq 2000	Jemalong A17
SRR2016018	Mock 4h	Paired	Illumina HiSeq 2000	Jemalong A17
SRR2015983	Mock 24h	Paired	Illumina HiSeq 2000	Jemalong A17
SRR2015984	Mock 24h	Paired	Illumina HiSeq 2000	Jemalong A17
SRR2015985	Mock 24h	Paired	Illumina HiSeq 2000	Jemalong A17
SRR2015986	Mock 24h	Paired	Illumina HiSeq 2000	Jemalong A17
SRR2015987	Mock 24h	Paired	Illumina HiSeq 2000	Jemalong A17
SRR2015988	Mock 24h	Paired	Illumina HiSeq 2000	Jemalong A17
SRR2016001	Mock 24h	Paired	Illumina HiSeq 2000	Jemalong A17
SRR2016002	Mock 24h	Paired	Illumina HiSeq 2000	Jemalong A17
SRR2016003	Mock 24h	Paired	Illumina HiSeq 2000	Jemalong A17
SRR2016004	Mock 24h	Paired	Illumina HiSeq 2000	Jemalong A17
SRR2016005	Mock 24h	Paired	Illumina HiSeq 2000	Jemalong A17
SRR2016006	Mock 24h	Paired	Illumina HiSeq 2000	Jemalong A17
SRR2016019	Mock 24h	Paired	Illumina HiSeq 2000	Jemalong A17
SRR2016020	Mock 24h	Paired	Illumina HiSeq 2000	Jemalong A17
SRR2016021	Mock 24h	Paired	Illumina HiSeq 2000	Jemalong A17
SRR2016022	Mock 24h	Paired	Illumina HiSeq 2000	Jemalong A17
SRR2016023	Mock 24h	Paired	Illumina HiSeq 2000	Jemalong A17
SRR2016024	Mock 24h	Paired	Illumina HiSeq 2000	Jemalong A17
