# Supplementary material for: Genome-Wide Identification and Analysis of the Polycomb Group Family in Medicago truncatula
Source: Int J Mol Sci. 2021 Jul 14;22(14):7537. doi: 10.3390/ijms22147537 (PMC8303337; doi:10.3390/ijms22147537)
Supplement: Supplementary file 1 [file ijms-22-07537-s001.zip › Supplemental Table S9 Primer information of qRT-PCR.xlsx]

## Sheet: Sheet1
Supplemental Table S8 Primer information of qRT-PCR
Gene name	Gene ID	Forward primer (5ˊ-3ˊ)	Reverse primer (5ˊ-3ˊ)
MtBMI1A	Medtr7g096210.1	AAGGATGGAAGCGTACCTGTCTCA	TGAATCAGCCACAGCTCAACCAA
MtCLF	Medtr5g016870.1	GTGCGAAGAGTCAATGCCGAAGT	ACATCAGACCGTCCAAGAAGAACCT
MtEMF1;1	Medtr3g110082.1	CATCTGGCATCTCATGTACGGTGAA	AATTCCTCTGCTGCTTGTGTCCAC
MtEMF2	Medtr1g090240.1	GCAACAGGCTGGCAATACAAGGA	CCACATGGTCATCAACTGCTTCTCT
MtFIE;2	Medtr1g028310.1	CAACTTCATCGACTCCCGCTACTTC	TACCATTGACTCCTCCAGCCACAG
MtMEA;1	Medtr7g055660.1	AGCAATGCAGATACCGATTCAGAGG	CACATTGACCATCACCACGAGGAA
MtMSI1;4	Medtr4g096880.1	GGTTGTTGCTAGTGTGGCTGAAGA	CCTGTGCTGACTGTTCTGGCATATC
MtRING1A	Medtr2g090595.1	AACGGCAATCTGAAGCACTAAGCA	GGAGCGAACTCTGGTCCATCTCTT
MtRING1B;1	Medtr4g088520.1	GGCATAAGCAGTTCCAAGCATCCA	TCTGTCTGTCCGTCGTCTGAAGAT
MtSWN	Medtr1g086980.1	GAGGTTGCCATTGTGCCAAGAGT	TTGACCTTCTCCACGCCGATGT
MtVRN1;19	Medtr4g068320.1	GCTTGTTCTACCCTCCACTCTCCA	TATTACACGCCACACACTGCCATC
MtVRN2	Medtr5g013150.1	GAGGCAGTTCTTTCACTCACACAGA	ACGGAACATGACCATCAGCCAGTA
MtActin		TACCCCATTGAGCACGGTAT	ATACATGGCAGGCACATTGA
